# Supplementary material for: Identification of Genetic Factors Underlying the Association between Sodium Intake Habits and Hypertension Risk
Source: Nutrients. 2020 Aug 25;12(9):2580. doi: 10.3390/nu12092580 (PMC7551216; doi:10.3390/nu12092580)
Supplement: Supplementary file 1 [file nutrients-12-02580-s001.zip]

Archive with 1 entries (1 files):
- Supplementary tables.xlsx
