# Supplementary material for: Identification of Genetic Factors Underlying the Association between Sodium Intake Habits and Hypertension Risk
Source: Nutrients. 2020 Aug 25;12(9):2580. doi: 10.3390/nu12092580 (PMC7551216; doi:10.3390/nu12092580)
Supplement: Supplementary file 1 [file nutrients-12-02580-s001.zip › Supplementary tables.xlsx]

## Sheet: Supplementary. Table 1
Supplementary Table 1. The hypertension susceptibility loci identified by GWAS signal in the Korean
SNP	CHR	BP	A1	MAF				gene	feature	left_gene	right_gene	OR	L95	U95	P
				Present study	EAS	EUR	AMR
rs12037987	1	113042822	C	0.2983	0.2768	0.0755	0.1671	WNT2B	intron_variant			1.091	1.057	1.125	3.399e-08
rs1275984	2	26911509	C	0.2155	0.2351	0.5915	0.7003	KCNK3	upstream_gene_variant			0.8977	0.8671	0.9294	1.051e-09
rs1275985	2	26911745	T	0.2154	0.2341	0.5934	0.7104	KCNK3	upstream_gene_variant			0.8969	0.8663	0.9286	7.896e-10
rs1275986	2	26912079	A	0.2151	0.2341	0.5924	0.7104	KCNK3	upstream_gene_variant			0.8972	0.8666	0.9289	8.863e-10
rs736699	2	26913930	G	0.2158	0.2351	0.5905	0.6988	KCNK3	upstream_gene_variant			0.8986	0.868	0.9302	1.442e-09
rs1275988	2	26914364	T	0.2145	0.2331	0.5885	0.6988	KCNK3	upstream_gene_variant			0.8978	0.8672	0.9295	1.166e-09
rs935168	2	26914787	A	0.2534	0.3026	0.6382	0.7637	KCNK3	upstream_gene_variant			0.9101	0.8808	0.9403	1.6e-08
rs12476527	2	26915624	T	0.222	0.2361	0.5934	0.7104	KCNK3	5_prime_UTR_premature_start_codon_gain_variant			0.8982	0.868	0.9295	8.335e-10
rs35021474	2	26916844	G	0.2219	0.2371	0.5915	0.7104	KCNK3	intron_variant			0.8989	0.8686	0.9303	1.111e-09
rs34004783	2	26916846	G	0.2618	0.3085	0.6471	0.7738	KCNK3	intron_variant			0.9116	0.8827	0.9416	2.024e-08
rs1275980	2	26916969	T	0.2219	0.2361	0.5905	0.7003	KCNK3	intron_variant			0.8978	0.8676	0.9292	7.279e-10
rs1275982	2	26919089	T	0.2221	0.2361	0.5915	0.7003	KCNK3	intron_variant			0.8972	0.867	0.9285	5.661e-10
rs11694327	2	26919429	T	0.2628	0.6954	0.2197	0.1383	KCNK3	intron_variant			0.9117	0.8828	0.9417	2.046e-08
rs1731249	2	26920025	A	0.2222	0.2361	0.5924	0.6988	KCNK3	intron_variant			0.8973	0.8671	0.9286	5.773e-10
rs1314982	2	26922062	A	0.2729	0.3125	0.7237	0.8242	KCNK3	intron_variant			0.914	0.8853	0.9437	3.331e-08
rs1275977	2	26922855	A	0.2609	0.3046	0.6451	0.7767	KCNK3	intron_variant			0.9108	0.8818	0.9407	1.514e-08
rs1275978	2	26923095	T	0.2223	0.2361	0.5915	0.7017	KCNK3	intron_variant			0.8972	0.867	0.9285	5.646e-10
rs1275979	2	26923568	C	0.2224	0.2371	0.5915	0.7017	KCNK3	intron_variant			0.8977	0.8675	0.929	6.843e-10
rs1731248	2	26924823	C	0.2629	0.3075	0.7286	0.8386	KCNK3	intron_variant			0.9125	0.8835	0.9425	2.734e-08
rs1731247	2	26928097	G	0.2637	0.3075	0.7286	0.8314	KCNK3	intron_variant			0.9116	0.8827	0.9415	1.866e-08
rs11126666	2	26928811	G	0.2635	0.6944	0.2714	0.1686	KCNK3	intron_variant			0.9118	0.8828	0.9417	1.986e-08
rs13394970	2	26929282	G	0.2228	0.2371	0.5924	0.7493	KCNK3	intron_variant			0.8959	0.8658	0.9272	3.223e-10
rs1731243	2	26930411	T	0.2203	0.2371	0.5855	0.6945	KCNK3	intron_variant			0.8967	0.8664	0.9281	5.198e-10
rs2586886	2	26932031	T	0.22	0.2371	0.5934	0.7363	KCNK3	intron_variant			0.902	0.8715	0.9336	4.325e-09
rs1275923	2	26932796	T	0.2226	0.2371	0.5905	0.6945	KCNK3	intron_variant			0.9033	0.8729	0.9348	5.947e-09
rs1275922	2	26932887	G	0.2648	0.3075	0.7286	0.8314	KCNK3	intron_variant			0.9141	0.8851	0.9441	4.796e-08
rs140795482	2	54713862	T	0.05439	0.0387	0	0.0173	SPTBN1	intron_variant			1.19	1.12	1.265	1.855e-08
rs12990732	2	54725033	A	0.05606	0.0347	0.159	0.0922	SPTBN1	intron_variant			1.18	1.111	1.252	5.976e-08
rs139100345	2	54734484	A	0.03694	0.0218	0	0.0173	SPTBN1	intron_variant			1.27	1.182	1.364	6.842e-11
rs78496188	2	54785493	G	0.08758	0.0923	0.17	0.0865	SPTBN1	upstream_gene_variant			1.162	1.106	1.22	1.764e-09
rs12987967	2	54785705	C	0.09903	0.1032	0.1769	0.0994	SPTBN1	5_prime_UTR_variant			1.149	1.097	1.203	4.603e-09
rs13423873	2	54786677	G	0.1135	0.1171	0.2187	0.2723	SPTBN1	intron_variant			1.136	1.088	1.187	1.032e-08
rs553652880	2	54787322	GGT	0.07602	0.0804	0.1402	0.1153	SPTBN1	intron_variant			1.163	1.104	1.226	1.508e-08
rs6545430	2	54788276	C	0.09998	0.1042	0.1819	0.1715	SPTBN1	intron_variant			1.149	1.097	1.203	3.555e-09
rs12713262	2	54789232	C	0.09997	0.1042	0.1889	0.1729	SPTBN1	intron_variant			1.15	1.098	1.204	3.208e-09
rs12713263	2	54789543	C	0.1	0.1042	0.1889	0.183	SPTBN1	intron_variant			1.148	1.096	1.202	4.253e-09
rs34978408	2	54791687	A	0.09876	0.0992	0.168	0.1009	SPTBN1	intron_variant			1.149	1.097	1.204	4.087e-09
rs34094680	2	54794413	A	0.0987	0.0992	0.167	0.1009	SPTBN1	intron_variant			1.15	1.098	1.205	3.322e-09
rs33937060	2	54794639	G	0.09937	0.1002	0.1809	0.1657	SPTBN1	intron_variant			1.149	1.097	1.204	3.69e-09
rs9677089	2	54794927	C	0.1114	0.1091	0.2296	0.2795	SPTBN1	intron_variant			1.148	1.099	1.2	8.267e-10
rs7602992	2	54795929	G	0.1007	0.1052	0.1899	0.1744	SPTBN1	intron_variant			1.151	1.099	1.205	2.257e-09
rs57281248	2	54796113	G	0.09963	0.1042	0.175	0.1052	SPTBN1	intron_variant			1.15	1.098	1.205	2.884e-09
rs34077590	2	54796461	G	0.09963	0.1042	0.175	0.1052	SPTBN1	intron_variant			1.15	1.098	1.205	2.884e-09
rs6734536	2	54797709	T	0.09954	0.1012	0.167	0.1023	SPTBN1	intron_variant			1.15	1.098	1.205	2.821e-09
rs6734445	2	54797798	T	0.1	0.1012	0.1789	0.1585	SPTBN1	intron_variant			1.151	1.099	1.205	2.424e-09
rs10166844	2	54798272	C	0.1069	0.1042	0.2177	0.2579	SPTBN1	intron_variant			1.155	1.104	1.208	2.997e-10
rs376087404	2	54798731	T	0.09643	0.0833	0.163	0.1009	SPTBN1	intron_variant			1.148	1.096	1.204	7.276e-09
rs370166274	2	54798733	T	0.09548	0.0833	0.163	0.1009	SPTBN1	intron_variant			1.144	1.092	1.199	2.029e-08
rs10202030	2	54798735	T	0.1026	0.0873	0.2078	0.2536	SPTBN1	intron_variant			1.151	1.1	1.205	1.567e-09
rs9309256	2	54798737	T	0.1039	0.0903	0.2097	0.2594	SPTBN1	intron_variant			1.154	1.103	1.207	6.507e-10
rs149382466	2	54798824	A	0.08842	0.0784	0.1789	0.2392	SPTBN1	intron_variant			1.151	1.096	1.208	1.732e-08
rs10205182	2	54799559	T	0.1017	0.1012	0.2823	0.2565	SPTBN1	intron_variant			1.146	1.095	1.2	5.584e-09
rs10205331	2	54799560	T	0.1017	0.1012	0.2823	0.2565	SPTBN1	intron_variant			1.146	1.095	1.2	5.347e-09
rs10205410	2	54799599	T	0.1021	0.1032	0.2048	0.2522	SPTBN1	intron_variant			1.148	1.097	1.202	3.443e-09
rs13391803	2	54800128	G	0.1007	0.1012	0.1819	0.1427	SPTBN1	intron_variant			1.147	1.096	1.201	4.692e-09
rs10688458	2	54801065	CAG	0.1079	0.1052	0.2227	0.2608	SPTBN1	intron_variant			1.152	1.102	1.205	4.823e-10
rs13407214	2	54801074	T	0.1079	0.1052	0.2227	0.2608	SPTBN1	intron_variant			1.152	1.102	1.205	4.823e-10
rs4455200	2	54801591	A	0.108	0.1062	0.2197	0.2608	SPTBN1	intron_variant			1.152	1.102	1.205	4.895e-10
rs7599241	2	54801856	A	0.108	0.1062	0.2127	0.2579	SPTBN1	intron_variant			1.152	1.102	1.205	4.895e-10
rs4346422	2	54802206	C	0.108	0.1062	0.2197	0.2594	SPTBN1	intron_variant			1.152	1.102	1.205	4.895e-10
rs13386146	2	54802514	C	0.108	0.1062	0.2127	0.255	SPTBN1	intron_variant			1.152	1.102	1.205	5.025e-10
rs13399656	2	54802696	G	0.108	0.1062	0.2127	0.268	SPTBN1	intron_variant			1.152	1.102	1.205	4.895e-10
rs7340302	2	54803671	C	0.108	0.1062	0.2127	0.2594	SPTBN1	intron_variant			1.152	1.102	1.205	4.895e-10
rs10184128	2	54803816	C	0.108	0.1062	0.2197	0.2608	SPTBN1	intron_variant			1.152	1.102	1.205	4.895e-10
rs66622084	2	54805069	A	0.1112	0.1071	0.2127	0.2579	SPTBN1	intron_variant			1.144	1.095	1.196	2.228e-09
rs12713264	2	54805218	A	0.1107	0.1062	0.2127	0.2579	SPTBN1	intron_variant			1.143	1.094	1.195	2.723e-09
rs12713265	2	54805409	T	0.1107	0.1062	0.2127	0.2594	SPTBN1	intron_variant			1.143	1.094	1.195	2.723e-09
rs12713266	2	54805443	T	0.1107	0.1062	0.2127	0.2594	SPTBN1	intron_variant			1.143	1.094	1.195	2.723e-09
rs11902987	2	54805587	T	0.1107	0.1062	0.2197	0.2594	SPTBN1	intron_variant			1.143	1.094	1.195	2.723e-09
rs12713267	2	54805607	C	0.1107	0.1062	0.2127	0.2594	SPTBN1	intron_variant			1.143	1.094	1.195	2.723e-09
rs13403284	2	54805749	G	0.1107	0.1062	0.2127	0.2594	SPTBN1	intron_variant			1.143	1.094	1.195	2.723e-09
rs11892443	2	54805776	G	0.1107	0.1062	0.2127	0.2594	SPTBN1	intron_variant			1.143	1.094	1.195	2.723e-09
rs13391522	2	54805854	C	0.1107	0.1062	0.2127	0.2594	SPTBN1	intron_variant			1.143	1.094	1.195	2.723e-09
rs34547188	2	54805886	GGTGT	0.1102	0	0	0	SPTBN1	intron_variant			1.131	1.082	1.182	5.275e-08
rs10208219	2	54806047	A	0.1107	0.1062	0.2127	0.2565	SPTBN1	intron_variant			1.143	1.094	1.195	2.723e-09
rs10208225	2	54806049	A	0.1107	0.1062	0.2127	0.2565	SPTBN1	intron_variant			1.143	1.094	1.195	2.723e-09
rs755756857	2	54806584	A	0.1107	0	0	0	SPTBN1	intron_variant			1.143	1.094	1.195	2.723e-09
rs10187338	2	54806611	G	0.1107	0.1062	0.2197	0.2666	SPTBN1	intron_variant			1.143	1.094	1.195	2.723e-09
rs10187447	2	54806711	T	0.1107	0.1062	0.2197	0.2666	SPTBN1	intron_variant			1.143	1.094	1.195	2.723e-09
rs59667887	2	54806712	A	0.1011	0.1022	0.1899	0.1614	SPTBN1	intron_variant			1.147	1.095	1.201	4.971e-09
rs3796019	2	54807279	A	0.1107	0.1062	0.2197	0.2651	SPTBN1	intron_variant			1.143	1.094	1.195	2.723e-09
rs3796018	2	54807281	T	0.1107	0.1062	0.2197	0.2651	SPTBN1	intron_variant			1.143	1.094	1.195	2.723e-09
rs3796017	2	54807452	A	0.1107	0.1062	0.2197	0.2666	SPTBN1	intron_variant			1.143	1.094	1.195	2.723e-09
rs1137645	2	54807592	G	0.1107	0.1062	0.2197	0.2666	SPTBN1	intron_variant			1.143	1.094	1.195	2.723e-09
rs3287	2	54807657	C	0.1107	0.1062	0.2197	0.2651	SPTBN1	intron_variant			1.143	1.094	1.195	2.723e-09
rs4616509	2	54807982	C	0.1107	0.1062	0.2197	0.2666	SPTBN1	intron_variant			1.143	1.094	1.195	2.723e-09
rs10169954	2	54808117	G	0.1107	0.1062	0.2197	0.2666	SPTBN1	intron_variant			1.143	1.094	1.195	2.723e-09
rs10169975	2	54808159	T	0.1107	0.1071	0.2207	0.2651	SPTBN1	intron_variant			1.143	1.094	1.195	2.723e-09
rs10170066	2	54808191	T	0.1106	0.1071	0.2207	0.255	SPTBN1	intron_variant			1.144	1.094	1.196	2.477e-09
rs10182538	2	54808251	A	0.1107	0.1062	0.2197	0.2666	SPTBN1	intron_variant			1.143	1.094	1.195	2.723e-09
rs10170355	2	54808322	A	0.1107	0.1062	0.2197	0.2651	SPTBN1	intron_variant			1.143	1.094	1.195	2.723e-09
rs10193692	2	54808340	T	0.1107	0.1062	0.2197	0.2666	SPTBN1	intron_variant			1.143	1.094	1.195	2.723e-09
rs10182836	2	54808504	G	0.1107	0.1062	0.2197	0.2651	SPTBN1	intron_variant			1.143	1.094	1.195	2.723e-09
rs1199769855	2	54808714	C	0.1097	0	0	0	SPTBN1	intron_variant			1.136	1.086	1.187	1.892e-08
rs12713268	2	54808845	G	0.1105	0.1062	0.2197	0.2651	SPTBN1	intron_variant			1.144	1.094	1.195	2.696e-09
rs12713269	2	54809154	G	0.1107	0.1062	0.2197	0.2651	SPTBN1	intron_variant			1.143	1.094	1.195	2.723e-09
rs7556752	2	54810044	C	0.1107	0.1062	0.2197	0.2666	SPTBN1	intron_variant			1.143	1.094	1.195	2.723e-09
rs7586066	2	54810492	G	0.1002	0.1012	0.1759	0.1009	SPTBN1	intron_variant			1.148	1.096	1.202	4.821e-09
rs7586311	2	54810762	G	0.1107	0.1062	0.2197	0.2695	SPTBN1	intron_variant			1.144	1.094	1.196	2.443e-09
rs4641979	2	54811917	A	0.1106	0.1062	0.2197	0.2622	SPTBN1	intron_variant			1.143	1.094	1.195	2.791e-09
rs28581481	2	54812372	G	0.1107	0.1062	0.2217	0.2622	SPTBN1	intron_variant			1.144	1.094	1.195	2.644e-09
rs748777542	2	54812567	T	0.1107	0	0	0	SPTBN1	intron_variant			1.144	1.094	1.195	2.644e-09
rs10183867	2	54812722	G	0.1108	0.1062	0.2177	0.2637	SPTBN1	intron_variant			1.144	1.094	1.195	2.461e-09
rs10210502	2	54813546	G	0.1009	0.1022	0.1879	0.1614	SPTBN1	intron_variant			1.147	1.096	1.201	4.624e-09
rs13432302	2	54813938	C	0.1108	0.1062	0.2177	0.2695	SPTBN1	intron_variant			1.144	1.095	1.196	2.193e-09
rs6706263	2	54815240	T	0.1107	0.1062	0.2177	0.2666	SPTBN1	intron_variant			1.144	1.095	1.196	2.369e-09
rs10206143	2	54817453	T	0.1107	0.1062	0.2177	0.2666	SPTBN1	intron_variant			1.144	1.095	1.196	2.369e-09
rs7584223	2	54818895	C	0.1009	0.1022	0.1879	0.1744	SPTBN1	intron_variant			1.147	1.095	1.201	5.256e-09
rs4374410	2	54819088	T	0.1081	0.1052	0.2167	0.2695	SPTBN1	intron_variant			1.153	1.102	1.205	4.524e-10
rs71408776	2	54821382	G	0.1108	0.1062	0.2167	0.2666	SPTBN1	intron_variant			1.144	1.094	1.195	2.588e-09
rs11898032	2	54821515	A	0.1108	0.1062	0.2167	0.268	SPTBN1	intron_variant			1.144	1.094	1.195	2.588e-09
rs11898033	2	54821518	A	0.1108	0.1062	0.2167	0.268	SPTBN1	intron_variant			1.144	1.094	1.195	2.588e-09
rs11277978	2	54823130	C	0.1009	0.1022	0.1879	0.1657	SPTBN1	intron_variant			1.147	1.095	1.201	5.079e-09
rs6739140	2	54823502	G	0.1108	0.1062	0.2177	0.2709	SPTBN1	intron_variant			1.144	1.094	1.195	2.475e-09
rs6749802	2	54824146	G	0.1108	0.1062	0.2177	0.2709	SPTBN1	intron_variant			1.144	1.094	1.195	2.475e-09
rs6721612	2	54824349	T	0.0889	0.0903	0.168	0.0922	SPTBN1	intron_variant			1.159	1.104	1.216	2.74e-09
rs4577321	2	54824396	G	0.1013	0.1022	0.1879	0.1657	SPTBN1	intron_variant			1.147	1.095	1.201	4.771e-09
rs4519566	2	54824815	A	0.1013	0.1022	0.1879	0.1657	SPTBN1	intron_variant			1.147	1.095	1.201	4.771e-09
rs6730876	2	54827001	T	0.08887	0.0893	0.168	0.0922	SPTBN1	intron_variant			1.159	1.104	1.217	2.527e-09
rs7564719	2	54829731	C	0.1122	0.1052	0.2177	0.2666	SPTBN1	intron_variant			1.143	1.094	1.194	2.535e-09
rs7424459	2	54830438	A	0.101	0.1012	0.1809	0.1311	SPTBN1	intron_variant			1.147	1.095	1.201	4.83e-09
rs4347868	2	54830616	A	0.1127	0.1062	0.2107	0.2378	SPTBN1	intron_variant			1.141	1.092	1.192	3.52e-09
rs4358162	2	54830671	T	0.08914	0.0903	0.174	0.1225	SPTBN1	intron_variant			1.158	1.103	1.215	2.993e-09
rs10188545	2	54831875	G	0.113	0.1071	0.2177	0.268	SPTBN1	intron_variant			1.141	1.092	1.192	3.426e-09
rs12713270	2	54832751	A	0.08894	0.0903	0.174	0.1153	SPTBN1	intron_variant			1.158	1.103	1.216	3.021e-09
rs12713271	2	54833080	G	0.08918	0.0903	0.174	0.1282	SPTBN1	intron_variant			1.158	1.103	1.215	3.265e-09
rs6740893	2	54834380	A	0.1013	0.0952	0.2038	0.2233	SPTBN1	intron_variant			1.15	1.099	1.204	2.087e-09
rs67244067	2	54835845	A	0.08929	0.0903	0.174	0.121	SPTBN1	intron_variant			1.159	1.104	1.217	2.27e-09
rs11896957	2	54838589	C	0.08912	0.0903	0.168	0.085	SPTBN1	intron_variant			1.159	1.104	1.216	2.428e-09
rs10193877	2	54838613	C	0.1238	0.1349	0.1978	0.1412	SPTBN1	intron_variant			1.131	1.084	1.18	9.938e-09
rs10183043	2	54838859	G	0.1014	0.1012	0.1889	0.1398	SPTBN1	intron_variant			1.149	1.098	1.203	2.844e-09
rs6741053	2	54842064	T	0.07542	0.0813	0.167	0.0879	SPTBN1	intron_variant			1.187	1.126	1.25	1.177e-10
rs12713272	2	54842302	T	0.07588	0.0813	0.174	0.1254	SPTBN1	intron_variant			1.187	1.127	1.25	1.062e-10
rs11902659	2	54842317	G	0.0759	0.0813	0.174	0.1282	SPTBN1	intron_variant			1.186	1.126	1.249	1.226e-10
rs7569127	2	54844926	G	0.0893	0.0903	0.175	0.1282	SPTBN1	intron_variant			1.159	1.104	1.217	2.235e-09
rs7608414	2	54844995	A	0.09894	0.0942	0.2048	0.2334	SPTBN1	intron_variant			1.152	1.1	1.207	1.976e-09
rs12713273	2	54845117	G	0.1012	0.1012	0.1809	0.1383	SPTBN1	intron_variant			1.148	1.096	1.202	3.748e-09
rs10176359	2	54845698	A	0.08961	0.0903	0.175	0.1254	SPTBN1	intron_variant			1.158	1.104	1.216	2.495e-09
rs10176445	2	54845776	C	0.09894	0.0942	0.2048	0.2334	SPTBN1	intron_variant			1.152	1.1	1.207	2.162e-09
rs12713274	2	54848728	G	0.1109	0.1052	0.2187	0.2464	SPTBN1	intron_variant			1.143	1.094	1.195	2.592e-09
rs13408295	2	54854905	T	0.07553	0.0813	0.1759	0.1239	SPTBN1	intron_variant			1.181	1.121	1.244	4.128e-10
rs900897832	2	54854922	T	0.07746	0	0	0	SPTBN1	intron_variant			1.172	1.114	1.234	1.403e-09
rs17046036	2	54855454	A	0.08914	0.0903	0.169	0.0908	SPTBN1	intron_variant			1.154	1.099	1.211	7.028e-09
rs2229503	2	54858664	T	0.07532	0.0813	0.174	0.0951	SPTBN1	synonymous_variant			1.182	1.122	1.245	3.382e-10
rs35619551	2	54858886	T	0.07532	0.0813	0.174	0.0951	SPTBN1	intron_variant			1.182	1.122	1.245	3.382e-10
rs6545435	2	54859403	T	0.07549	0.0813	0.1809	0.1282	SPTBN1	intron_variant			1.181	1.121	1.244	3.816e-10
rs58419243	2	54862352	G	0.08913	0.0893	0.174	0.0994	SPTBN1	intron_variant			1.155	1.1	1.212	5.913e-09
rs34311770	2	54863175	C	0.07543	0.0804	0.174	0.098	SPTBN1	intron_variant			1.181	1.121	1.245	3.586e-10
rs17046061	2	54864030	T	0.07542	0.0804	0.173	0.0951	SPTBN1	intron_variant			1.182	1.122	1.245	3.322e-10
rs11892236	2	54865560	G	0.08913	0.0893	0.174	0.0994	SPTBN1	intron_variant			1.155	1.1	1.212	5.913e-09
rs17046067	2	54867496	T	0.07542	0.0804	0.173	0.0951	SPTBN1	intron_variant			1.182	1.122	1.245	3.322e-10
rs13004944	2	54869281	G	0.07542	0.0804	0.168	0.0893	SPTBN1	intron_variant			1.182	1.122	1.245	3.322e-10
rs3739109	2	54877146	G	0.1009	0.1012	0.1819	0.1052	SPTBN1	intron_variant			1.144	1.093	1.198	8.983e-09
rs17046077	2	54881476	G	0.08179	0.0883	0.1809	0.1023	SPTBN1	intron_variant			1.178	1.12	1.239	1.696e-10
rs2271329	2	54882381	A	0.08158	0.0893	0.1759	0.098	SPTBN1	intron_variant			1.178	1.12	1.238	2e-10
rs2048370	2	54886605	C	0.09528	0.0972	0.1928	0.1037	SPTBN1	intron_variant			1.156	1.103	1.212	1.514e-09
rs17046097	2	54888075	A	0.1086	0.1101	0.2217	0.2565	SPTBN1	3_prime_UTR_variant			1.146	1.096	1.199	1.834e-09
rs10528	2	54889149	C	0.0696	0.0764	0.174	0.0908	SPTBN1	3_prime_UTR_variant			1.2	1.137	1.267	3.165e-11
rs17046108	2	54891017	A	0.09511	0.0962	0.1819	0.1037	SPTBN1	downstream_gene_variant			1.155	1.102	1.21	2.064e-09
rs72806653	2	54892663	A	0.08117	0.0873	0.1819	0.1023	SPTBN1	downstream_gene_variant			1.178	1.12	1.239	1.897e-10
rs1382557255	2	54895925	A	0.08343	0	0	0	SPTBN1	3_prime_UTR_variant			1.19	1.132	1.25	8.034e-12
rs112733511	2	54896377	AT	0.1263	0.131	0.2525	0.2003	SPTBN1	3_prime_UTR_variant			1.126	1.08	1.174	2.816e-08
rs117262811	2	54898273	C	0.03811	0.0208	0	0	SPTBN1	3_prime_UTR_variant			1.274	1.188	1.368	1.658e-11
rs3850350	2	54898633	C	0.08156	0.0883	0.1859	0.1153	SPTBN1	downstream_gene_variant			1.188	1.129	1.249	1.97e-11
rs34662083	2	54899434	C	0.08156	0.0883	0.1859	0.1153	SPTBN1	downstream_gene_variant			1.188	1.129	1.249	1.97e-11
rs17046149	2	54910872	C	0.09304	0.0992	0.2078	0.1153		intergenic_region	SPTBN1	EML6	1.166	1.112	1.223	2.344e-10
rs33946849	2	54911062	C	0.09303	0.1002	0.2078	0.1153		intergenic_region	SPTBN1	EML6	1.165	1.111	1.222	2.804e-10
rs354232	2	54916910	A	0.06923	0.0843	0.3012	0.1931		intergenic_region	SPTBN1	EML6	1.199	1.136	1.266	4.595e-11
rs1225211276	2	54917374	A	0.06898	0	0	0		intergenic_region	SPTBN1	EML6	1.197	1.134	1.264	7.881e-11
rs5000690	2	54917382	A	0.0655	0.0823	0.1899	0.1052		intergenic_region	SPTBN1	EML6	1.204	1.139	1.272	5.589e-11
rs5831317	2	54917383	A	0.07387	0.0863	0.1928	0.1239		intergenic_region	SPTBN1	EML6	1.187	1.127	1.252	1.498e-10
rs1030602	2	54917867	A	0.1298	0.128	0.2863	0.2147		intergenic_region	SPTBN1	EML6	1.117	1.072	1.164	1.354e-07
rs10188185	2	54919159	A	0.0689	0.0833	0.2028	0.1081		intergenic_region	SPTBN1	EML6	1.197	1.134	1.264	7.139e-11
rs34456795	2	54920526	T	0.06917	0.0833	0.1909	0.1009		intergenic_region	SPTBN1	EML6	1.197	1.134	1.263	7.62e-11
rs168505	2	54920968	T	0.1368	0.131	0.4046	0.3804		intergenic_region	SPTBN1	EML6	1.124	1.08	1.17	1.273e-08
rs354225	2	54923766	A	0.09089	0.0972	0.3151	0.3228		intergenic_region	SPTBN1	EML6	1.166	1.111	1.223	3.445e-10
rs9917248	2	54924463	T	0.06914	0.0833	0.1928	0.1095		intergenic_region	SPTBN1	EML6	1.194	1.131	1.26	1.387e-10
rs241661	2	54924467	T	0.08416	0.0942	0.2903	0.232		intergenic_region	SPTBN1	EML6	1.161	1.105	1.22	3.839e-09
rs138938305	2	54924901	T	0.0282	0.0139	0	0		intergenic_region	SPTBN1	EML6	1.299	1.197	1.409	3.057e-10
rs13413913	2	54926191	A	0.08682	0.0962	0.1938	0.1153		intergenic_region	SPTBN1	EML6	1.161	1.105	1.219	2.427e-09
rs12713275	2	54927595	C	0.1328	0.131	0.2744	0.1614		intergenic_region	SPTBN1	EML6	1.117	1.072	1.163	1.153e-07
rs12713276	2	54927720	T	0.07231	0.0853	0.1899	0.1009		intergenic_region	SPTBN1	EML6	1.193	1.132	1.258	6.555e-11
rs56100737	2	54928370	A	0.1364	0.1319	0.2833	0.2262		intergenic_region	SPTBN1	EML6	1.116	1.072	1.162	9.63e-08
rs6744586	2	54930467	T	0.07489	0.0923	0.1928	0.1138		intergenic_region	SPTBN1	EML6	1.189	1.128	1.252	8.09e-11
rs10175967	2	54931457	C	0.0746	0.0923	0.1928	0.1037		intergenic_region	SPTBN1	EML6	1.19	1.129	1.254	6.737e-11
rs67909358	2	54936599	T	0.07197	0.0883	0.1918	0.1052		intergenic_region	SPTBN1	EML6	1.188	1.127	1.253	1.956e-10
rs11883962	2	54937095	A	0.07173	0.0883	0.1918	0.1037		intergenic_region	SPTBN1	EML6	1.19	1.128	1.255	1.46e-10
rs6751751	2	54937569	T	0.136	0.1349	0.2922	0.3357		intergenic_region	SPTBN1	EML6	1.109	1.065	1.155	4.814e-07
rs11890229	2	54941366	A	0.07291	0.0863	0.1909	0.1282		intergenic_region	SPTBN1	EML6	1.187	1.126	1.252	1.945e-10
rs7569380	2	54943222	C	0.07212	0.0873	0.1849	0.098		intergenic_region	SPTBN1	EML6	1.194	1.132	1.259	6.392e-11
rs9309258	2	54943642	T	0.07212	0.0873	0.1849	0.098		intergenic_region	SPTBN1	EML6	1.194	1.132	1.259	6.392e-11
rs34108053	2	54947385	T	0.0686	0.0774	0.168	0.1239	EML6	upstream_gene_variant			1.192	1.129	1.259	2.411e-10
rs11892703	2	54948356	G	0.07294	0.0823	0.168	0.1282	EML6	upstream_gene_variant			1.2	1.138	1.265	1.438e-11
rs769244712	2	54948872	C	0.07979	0	0	0	EML6	upstream_gene_variant			1.195	1.136	1.257	5.741e-12
rs17046257	2	54949785	A	0.07558	0.0873	0.1889	0.1383	EML6	upstream_gene_variant			1.189	1.129	1.253	6.896e-11
rs35378964	2	54958760	A	0.07368	0.0962	0.2207	0.111	EML6	intron_variant			1.182	1.121	1.246	5.851e-10
rs67246257	2	54967067	A	0.06255	0.0744	0.162	0.0908	EML6	intron_variant			1.237	1.169	1.308	1.634e-13
rs67617923	2	54968517	A	0.0626	0.0744	0.16	0.098	EML6	intron_variant			1.239	1.171	1.311	8.803e-14
rs67514855	2	54968590	T	0.06263	0.0744	0.162	0.0922	EML6	intron_variant			1.239	1.171	1.311	9.742e-14
rs72806698	2	54969379	T	0.06243	0.0754	0.162	0.0908	EML6	intron_variant			1.24	1.172	1.312	8.483e-14
rs72806702	2	54990529	T	0.135	0.128	0.2555	0.2104	EML6	intron_variant			1.128	1.083	1.174	6.15e-09
rs1216549587	2	54993757	A	0.115	0	0	0	EML6	intron_variant			1.135	1.087	1.186	8.725e-09
rs13011362	2	54998753	G	0.1293	0.128	0.2555	0.2032	EML6	intron_variant			1.134	1.088	1.182	2.404e-09
rs2116439	2	55001405	G	0.1353	0.129	0.337	0.2622	EML6	intron_variant			1.115	1.071	1.161	1.395e-07
rs67607054	2	55002488	G	0.1289	0.129	0.2575	0.2046	EML6	intron_variant			1.126	1.08	1.173	1.887e-08
rs66465217	2	55006424	T	0.1266	0.125	0.2565	0.2017	EML6	intron_variant			1.131	1.085	1.179	7.032e-09
rs6708721	2	55007861	C	0.3289	0.3512	0.0845	0.0778	EML6	intron_variant			0.9257	0.8982	0.9541	5.466e-07
rs12994099	2	55008482	C	0.1272	0.127	0.2575	0.2003	EML6	intron_variant			1.129	1.083	1.177	9.489e-09
rs35620351	2	55008907	G	0.1273	0.127	0.2575	0.2046	EML6	intron_variant			1.126	1.08	1.174	2.107e-08
rs1438816	2	55009079	T	0.3201	0.3284	0.0845	0.0677	EML6	intron_variant			0.9284	0.9006	0.9571	1.697e-06
rs35880160	2	55009201	G	0.1273	0.128	0.337	0.2608	EML6	intron_variant			1.129	1.083	1.177	1.12e-08
rs11683128	2	55009957	C	0.3268	0.3313	0.0845	0.0663	EML6	intron_variant			0.9267	0.8991	0.9552	8.229e-07
rs11678461	2	55010099	T	0.3262	0.3304	0.0845	0.0648	EML6	intron_variant			0.9271	0.8995	0.9556	9.634e-07
rs13033894	2	55010115	C	0.1272	0.125	0.2555	0.2046	EML6	intron_variant			1.13	1.084	1.178	8.589e-09
rs56113416	2	55010989	G	0.113	0.1161	0.2594	0.1571	EML6	intron_variant			1.133	1.084	1.183	2.13e-08
rs79259903	2	55013200	C	0.321	0.3403	0.0835	0.0519	EML6	intron_variant			0.9266	0.8989	0.9552	8.976e-07
rs79359689	2	55013227	T	0.321	0.3403	0.0835	0.0519	EML6	intron_variant			0.9267	0.899	0.9553	9.311e-07
rs72917512	2	55013241	T	0.3218	0.3403	0.0865	0.0648	EML6	intron_variant			0.9282	0.9005	0.9569	1.538e-06
rs72917514	2	55013646	A	0.3195	0.3363	0.0467	0.0605	EML6	intron_variant			0.9282	0.9004	0.9569	1.618e-06
rs58350716	2	55013996	T	0.3206	0.3373	0.0825	0.0519	EML6	intron_variant			0.9272	0.8995	0.9559	1.12e-06
rs13000120	2	55015024	G	0.1286	0.127	0.2594	0.2017	EML6	intron_variant			1.127	1.082	1.175	1.29e-08
rs13005723	2	55015281	T	0.1288	0.127	0.2594	0.2003	EML6	intron_variant			1.127	1.081	1.175	1.392e-08
rs72808606	2	55015604	A	0.1158	0.12	0.2584	0.1484	EML6	intron_variant			1.129	1.081	1.179	3.435e-08
rs6761960	2	55015764	A	0.321	0.3403	0.0855	0.062	EML6	intron_variant			0.928	0.9002	0.9566	1.435e-06
rs67248043	2	55016143	C	0.1293	0.129	0.2724	0.2176	EML6	intron_variant			1.126	1.08	1.173	1.942e-08
rs11893827	2	55019283	T	0.3283	0.3363	0.0825	0.0504	EML6	intron_variant			0.9239	0.8965	0.9522	2.788e-07
rs73936467	2	55019615	C	0.3288	0.3383	0.0825	0.0519	EML6	intron_variant			0.924	0.8966	0.9523	2.841e-07		4.497e-12
rs67742514	2	55020784	G	0.1298	0.127	0.2624	0.2089	EML6	intron_variant			1.126	1.081	1.173	1.529e-08
rs11897031	2	55021628	T	0.3338	0.3413	0.0825	0.0504	EML6	intron_variant			0.9298	0.9023	0.9582	2.103e-06
rs17046343	2	55023569	C	0.1291	0.127	0.2594	0.2089	EML6	intron_variant			1.125	1.079	1.172	2.352e-08
rs17046344	2	55023600	A	0.06011	0.0754	0.168	0.0764	EML6	intron_variant			1.225	1.157	1.298	4.497e-12
rs268263	2	164954174	T	0.4138	0.5992	0.7087	0.719		intergenic_region	FIGN	GRB14	0.9195	0.8934	0.9464	1.13e-08
rs1374264	2	164999883	A	0.4805	0.494	0.4761	0.6254		intergenic_region	FIGN	GRB14	1.086	1.056	1.117	1.032e-08
rs9677986	2	165001815	C	0.4742	0.4534	0.335	0.5821		intergenic_region	FIGN	GRB14	0.9182	0.8926	0.9446	3.658e-09
rs7601389	2	165002610	G	0.4743	0.4534	0.335	0.5821		intergenic_region	FIGN	GRB14	0.9181	0.8925	0.9445	3.485e-09
rs1470492	2	165004184	T	0.4324	0.4077	0.328	0.5706		intergenic_region	FIGN	GRB14	0.912	0.8863	0.9386	3.064e-10
rs10194493	2	165005726	C	0.4322	0.4067	0.328	0.5706		intergenic_region	FIGN	GRB14	0.9127	0.8869	0.9392	4.112e-10
rs73029563	2	165008166	C	0.4546	0.5724	0.5139	0.3357		intergenic_region	FIGN	GRB14	0.9115	0.8859	0.9379	1.838e-10
rs7556898	2	165008513	T	0.4255	0.4008	0.328	0.5706		intergenic_region	FIGN	GRB14	0.9134	0.8876	0.94	6.334e-10
rs9789646	2	165009688	A	0.3814	0.3571	0.168	0.1744		intergenic_region	FIGN	GRB14	0.9207	0.8942	0.9481	3.27e-08
rs10184428	2	165011827	C	0.4477	0.5893	0.5109	0.3329		intergenic_region	FIGN	GRB14	0.9165	0.8908	0.943	2.036e-09
rs6707357	2	165014293	T	0.4223	0.3829	0.4742	0.6282		intergenic_region	FIGN	GRB14	0.9136	0.8877	0.9402	6.86e-10
rs1446465	2	165035811	C	0.404	0.376	0.4682	0.6225		intergenic_region	FIGN	GRB14	0.9145	0.8884	0.9413	1.356e-09
rs1371187	2	165045101	G	0.4028	0.373	0.4662	0.6225		intergenic_region	FIGN	GRB14	0.9168	0.8907	0.9437	3.82e-09
rs6753229	2	165046486	C	0.4028	0.373	0.4662	0.6225		intergenic_region	FIGN	GRB14	0.9167	0.8906	0.9436	3.721e-09
rs10204405	2	165047746	A	0.3933	0.3631	0.4662	0.6153		intergenic_region	FIGN	GRB14	0.9162	0.89	0.9432	3.387e-09
rs6711015	2	165049684	T	0.4007	0.377	0.4662	0.6225		intergenic_region	FIGN	GRB14	0.9185	0.8923	0.9454	8.188e-09
rs664223	3	27545138	C	0.3582	0.6687	0.3907	0.3746		intergenic_region	SLC4A7	EOMES	1.087	1.056	1.12	2.459e-08		1.937e-09
rs388224	3	27545356	A	0.3417	0.6835	0.3907	0.3761		intergenic_region	SLC4A7	EOMES	1.092	1.06	1.125	6.277e-09
rs601328	3	27547322	C	0.3585	0.6706	0.3936	0.3876		intergenic_region	SLC4A7	EOMES	1.088	1.057	1.121	1.688e-08
rs820430	3	27548900	A	0.3582	0.6706	0.3897	0.3732		intergenic_region	SLC4A7	EOMES	1.087	1.055	1.119	2.966e-08
rs820429	3	27549188	G	0.3588	0.6706	0.3897	0.3732		intergenic_region	SLC4A7	EOMES	1.089	1.057	1.121	1.404e-08
rs312487	3	53545622	T	0.4551	0.5744	0.4861	0.5634	CACNA1D	intron_variant			1.083	1.053	1.114	3.71e-08
rs35593046	3	53553923	G	0.4755	0.5526	0.2396	0.2795	CACNA1D	intron_variant			1.078	1.048	1.108	2.15e-07
rs3821843	3	53558012	A	0.4899	0.4563	0.6899	0.5548	CACNA1D	intron_variant			1.09	1.06	1.121	1.937e-09
rs3774425	3	53558123	A	0.2626	0.2599	0.2922	0.2104	CACNA1D	intron_variant			1.086	1.052	1.121	4.077e-07
rs9311502	3	53560321	C	0.2616	0.2659	0.2525	0.2046	CACNA1D	intron_variant			1.088	1.054	1.123	2.273e-07
rs79991967	3	53561296	G	0.2616	0.2659	0.2525	0.2046	CACNA1D	intron_variant			1.088	1.054	1.123	2.273e-07
rs6445583	3	53562894	A	0.4622	0.4524	0.7545	0.5778	CACNA1D	intron_variant			1.087	1.057	1.118	6.7e-09
rs3774427	3	53565628	G	0.157	0.1409	0.0089	0.049	CACNA1D	intron_variant			1.103	1.061	1.146	5.048e-07
rs1547950	3	53568283	C	0.2746	0.2768	0.4622	0.5043	CACNA1D	intron_variant			1.086	1.052	1.12	2.446e-07
rs11403044	3	53571577	GA	0.2581	0.2659	0.2644	0.2089	CACNA1D	intron_variant			1.085	1.051	1.12	4.89e-07
rs1008339	3	53572890	C	0.4619	0.4315	0.7744	0.5807	CACNA1D	intron_variant			1.089	1.058	1.12	3.854e-09
rs758603	3	53576679	C	0.4651	0.4534	0.7763	0.585	CACNA1D	intron_variant			1.083	1.053	1.114	3.35e-08
rs12715461	3	53578883	G	0.4713	0.4554	0.7773	0.5821	CACNA1D	intron_variant			1.079	1.049	1.11	1.195e-07		7.893e-09
rs7634679	3	53591109	C	0.4722	0.4593	0.7763	0.5879	CACNA1D	intron_variant			1.087	1.056	1.118	7.893e-09
rs2359453	3	53592864	A	0.4672	0.4514	0.7714	0.5821	CACNA1D	intron_variant			1.087	1.056	1.118	8.564e-09
rs1275551377	3	53594088	C	0.4368	0	0	0	CACNA1D	intron_variant			1.081	1.051	1.112	6.858e-08
rs807191	3	53597491	C	0.4708	0.4504	0.7753	0.5879	CACNA1D	intron_variant			1.084	1.054	1.115	2.377e-08
rs77368263	4	81152403	T	0.259	0.2867	0.0636	0.1571		intergenic_region	PRDM8	FGF5	1.099	1.065	1.135	6.657e-09		1.026e-44	336
rs17004843	4	81152728	G	0.2606	0.2897	0.1581	0.2118		intergenic_region	PRDM8	FGF5	1.099	1.064	1.134	7.91e-09
rs17004844	4	81152804	A	0.2589	0.2887	0.0636	0.1571		intergenic_region	PRDM8	FGF5	1.099	1.064	1.135	7.179e-09
rs75563920	4	81153335	C	0.2589	0.2897	0.0636	0.1571		intergenic_region	PRDM8	FGF5	1.099	1.064	1.135	7.175e-09
rs1458031	4	81153922	C	0.2589	0.2897	0.0636	0.1571		intergenic_region	PRDM8	FGF5	1.099	1.064	1.135	7.542e-09
rs74853510	4	81154166	G	0.259	0.2897	0.0636	0.1571		intergenic_region	PRDM8	FGF5	1.099	1.064	1.135	7.403e-09
rs78197168	4	81154183	T	0.259	0.2897	0.0646	0.1571		intergenic_region	PRDM8	FGF5	1.099	1.064	1.135	7.403e-09
rs78119170	4	81154232	C	0.259	0.2897	0.0636	0.1556		intergenic_region	PRDM8	FGF5	1.099	1.064	1.135	7.44e-09
rs74710592	4	81154566	C	0.2591	0.2887	0.0636	0.1556		intergenic_region	PRDM8	FGF5	1.099	1.064	1.134	8.515e-09
rs78582668	4	81154587	G	0.2591	0.2887	0.0636	0.1556		intergenic_region	PRDM8	FGF5	1.099	1.064	1.134	8.515e-09
rs76631872	4	81154605	T	0.2591	0.2887	0.0636	0.1571		intergenic_region	PRDM8	FGF5	1.099	1.064	1.134	8.515e-09
rs112626567	4	81154765	TTATG	0.2591	0.2887	0.0636	0.1571		intergenic_region	PRDM8	FGF5	1.099	1.064	1.134	7.902e-09
rs74658984	4	81154950	G	0.2591	0.2877	0.0636	0.1571		intergenic_region	PRDM8	FGF5	1.099	1.064	1.134	7.973e-09
rs76583745	4	81154958	A	0.2591	0.2877	0.0636	0.1571		intergenic_region	PRDM8	FGF5	1.099	1.064	1.135	7.466e-09
rs34366166	4	81155270	T	0.2592	0.2887	0.0636	0.1556		intergenic_region	PRDM8	FGF5	1.099	1.064	1.134	7.781e-09
rs12502299	4	81155496	T	0.2592	0.2887	0.0636	0.1571		intergenic_region	PRDM8	FGF5	1.099	1.064	1.135	7.646e-09
rs17004845	4	81155721	T	0.2592	0.2887	0.0636	0.1571		intergenic_region	PRDM8	FGF5	1.099	1.065	1.135	6.874e-09
rs79620921	4	81155937	T	0.2596	0.2887	0.0626	0.1571		intergenic_region	PRDM8	FGF5	1.098	1.064	1.134	9.065e-09
rs199771749	4	81156481	A	0.2596	0.2857	0.0626	0.1556		intergenic_region	PRDM8	FGF5	1.1	1.065	1.136	4.967e-09
rs1902859	4	81157703	C	0.3687	0.3661	0.3101	0.3112		intergenic_region	PRDM8	FGF5	1.198	1.163	1.233	5.898e-34
rs1337977999	4	81158082	AAAAC	0.4112	0	0	0		intergenic_region	PRDM8	FGF5	0.8799	0.8549	0.9056	3.149e-18
rs17004846	4	81158221	A	0.4116	0.5446	0.3489	0.3804		intergenic_region	PRDM8	FGF5	0.8793	0.8544	0.905	2.17e-18
rs13149993	4	81158545	A	0.369	0.378	0.3002	0.3055		intergenic_region	PRDM8	FGF5	1.201	1.166	1.236	8.064e-35
rs72656599	4	81159649	A	0.3686	0.379	0.2992	0.2983		intergenic_region	PRDM8	FGF5	1.202	1.167	1.237	4.209e-35
rs71662899	4	81159909	A	0.3611	0.6359	0.4702	0.5115		intergenic_region	PRDM8	FGF5	0.9162	0.8895	0.9437	6.472e-09
rs7668598	4	81160459	G	0.2691	0.2579	0.0646	0.147		intergenic_region	PRDM8	FGF5	0.8895	0.8614	0.9185	8.63e-13
rs7686601	4	81160632	C	0.3612	0.6319	0.4692	0.5115		intergenic_region	PRDM8	FGF5	0.9152	0.8885	0.9427	4.254e-09
rs7664429	4	81160847	G	0.2694	0.2579	0.0646	0.147		intergenic_region	PRDM8	FGF5	0.8888	0.8608	0.9178	6.036e-13
rs56190605	4	81162062	G	0.2695	0.2579	0.17	0.2061		intergenic_region	PRDM8	FGF5	0.8882	0.8602	0.9172	4.496e-13
rs112061708	4	81162689	A	0.1965	0.1567	0.004	0.0533		intergenic_region	PRDM8	FGF5	0.904	0.8721	0.9371	3.763e-08
rs2903657	4	81162884	G	0.4178	0.5446	0.3111	0.3372		intergenic_region	PRDM8	FGF5	0.8781	0.8533	0.9037	7.821e-19
rs1458038	4	81164723	T	0.3863	0.3938	0.2694	0.2709		intergenic_region	PRDM8	FGF5	1.217	1.182	1.252	1.613e-40
rs6822404	4	81164952	T	0.2259	0.1726	0.1163	0.2219		intergenic_region	PRDM8	FGF5	0.8971	0.867	0.9283	4.63e-10
rs11099097	4	81167309	T	0.3625	0.3591	0.2654	0.2939		intergenic_region	PRDM8	FGF5	1.206	1.171	1.242	2.6e-36
rs80111044	4	81168104	G	0.2886	0.2748	0.1074	0.0922		intergenic_region	PRDM8	FGF5	0.8789	0.8516	0.9071	1.042e-15
rs1213601266	4	81168620	CTT	0.3887	0	0	0		intergenic_region	PRDM8	FGF5	1.215	1.18	1.25	5.383e-40
rs1213601266	4	81168620	C	0.3887	0	0	0		intergenic_region	PRDM8	FGF5	1.215	1.18	1.25	5.383e-40
rs11931162	4	81168790	G	0.2886	0.2748	0.1074	0.0922		intergenic_region	PRDM8	FGF5	0.8786	0.8514	0.9068	8.858e-16
rs77004732	4	81169777	T	0.2024	0.1597	0.004	0.0115		intergenic_region	PRDM8	FGF5	0.9048	0.8732	0.9375	3.368e-08
rs11099098	4	81169912	T	0.3865	0.3929	0.2714	0.2666		intergenic_region	PRDM8	FGF5	1.216	1.181	1.251	2.518e-40
rs78717193	4	81170080	T	0.2024	0.1597	0.004	0.0144		intergenic_region	PRDM8	FGF5	0.9048	0.8732	0.9375	3.368e-08
rs72658321	4	81170173	G	0.2024	0.1597	0.1074	0.0922		intergenic_region	PRDM8	FGF5	0.9044	0.8728	0.9371	2.931e-08
rs1017837389	4	81170475	C	0.401	0	0	0		intergenic_region	PRDM8	FGF5	1.204	1.17	1.239	5.067e-37
rs75116566	4	81171071	C	0.2024	0.1597	0.1083	0.0908		intergenic_region	PRDM8	FGF5	0.9044	0.8728	0.9371	2.931e-08
rs117177137	4	81171187	C	0.2024	0.1597	0.004	0.0115		intergenic_region	PRDM8	FGF5	0.9048	0.8732	0.9375	3.368e-08
rs79093355	4	81172733	G	0.2022	0.1558	0.004	0.0072		intergenic_region	PRDM8	FGF5	0.9059	0.8743	0.9387	5.086e-08
rs78800109	4	81172789	A	0.2019	0.1558	0.004	0.0072		intergenic_region	PRDM8	FGF5	0.9051	0.8735	0.9378	3.849e-08
rs6534834	4	81174237	G	0.2028	0.1567	0.1163	0.1095		intergenic_region	PRDM8	FGF5	0.9037	0.8722	0.9364	2.297e-08
rs13125101	4	81174592	A	0.3874	0.3938	0.2704	0.2666		intergenic_region	PRDM8	FGF5	1.215	1.18	1.25	5.34e-40
rs17004851	4	81174676	A	0.2019	0.1558	0.004	0.0115		intergenic_region	PRDM8	FGF5	0.9053	0.8737	0.9381	4.166e-08
rs17004852	4	81174826	A	0.2019	0.1558	0.1074	0.0922		intergenic_region	PRDM8	FGF5	0.9049	0.8733	0.9376	3.584e-08
rs74458938	4	81176066	T	0.2018	0.1548	0.004	0.0144		intergenic_region	PRDM8	FGF5	0.905	0.8734	0.9378	3.821e-08
rs75589797	4	81176245	T	0.2858	0.2738	0.0318	0.0692		intergenic_region	PRDM8	FGF5	0.9037	0.8756	0.9326	2.994e-10
rs17004853	4	81177929	G	0.2862	0.2738	0.0318	0.0865		intergenic_region	PRDM8	FGF5	0.9036	0.8756	0.9325	2.851e-10
rs76408825	4	81178044	T	0.2018	0.1548	0.004	0.0072		intergenic_region	PRDM8	FGF5	0.9046	0.8729	0.9373	3.238e-08
rs532938154	4	81179763	CT	0.2035	0.1597	0.1193	0.0994		intergenic_region	PRDM8	FGF5	0.904	0.8725	0.9366	2.398e-08
rs1253521404	4	81180603	G	0.2103	0	0	0		intergenic_region	PRDM8	FGF5	0.9071	0.8759	0.9394	4.842e-08
rs10857147	4	81181072	T	0.3447	0.3532	0.2644	0.2695		intergenic_region	PRDM8	FGF5	1.233	1.197	1.27	4.551e-44
rs12509595	4	81182554	C	0.3473	0.3611	0.2674	0.2666		intergenic_region	PRDM8	FGF5	1.235	1.199	1.272	1.285e-44
rs12054632	4	81182893	A	0.2004	0.1548	0.1123	0.111	FGF5	upstream_gene_variant			0.9016	0.87	0.9343	1.264e-08
rs77693368	4	81182944	G	0.2853	0.2728	0.0298	0.0663	FGF5	upstream_gene_variant			0.904	0.876	0.933	3.543e-10
rs1379706	4	81183900	G	0.1974	0.1538	0.1103	0.1124	FGF5	upstream_gene_variant			0.8999	0.8681	0.9328	8.473e-09
rs1379705	4	81184142	G	0.197	0.1538	0.1103	0.1066	FGF5	upstream_gene_variant			0.8995	0.8677	0.9324	7.537e-09
rs16998073	4	81184341	T	0.3473	0.3601	0.2684	0.2666	FGF5	upstream_gene_variant			1.235	1.199	1.272	1.026e-44
rs7659152	4	81184669	T	0.1971	0.1538	0.1103	0.111	FGF5	upstream_gene_variant			0.8997	0.868	0.9326	8.167e-09
rs59133384	4	81184988	A	0.1969	0.1528	0.0099	0.0375	FGF5	upstream_gene_variant			0.8996	0.8679	0.9326	8.008e-09
rs35954793	4	81188513	A	0.09367	0.0724	0.1968	0.1268	FGF5	upstream_gene_variant			1.147	1.094	1.203	1.545e-08
rs3796603	4	81189504	G	0.376	0.3363	0.0388	0.0922	FGF5	5_prime_UTR_variant			0.8897	0.864	0.9162	6.191e-15
rs567528190	4	81191519	CT	0.3574	0.3601	0.2584	0.2896	FGF5	intron_variant			1.206	1.172	1.242	4.215e-36
rs3796605	4	81192363	G	0.3925	0.3433	0.0388	0.0879	FGF5	intron_variant			0.8896	0.8641	0.9159	3.32e-15
rs1458046	4	81199966	G	0.257	0.6964	0.3926	0.4971	FGF5	intron_variant			0.9105	0.8813	0.9406	1.669e-08
rs80139542	4	81200050	C	0.3922	0.3294	0.1352	0.1484	FGF5	intron_variant			0.8947	0.8691	0.9211	6.059e-14
rs36034102	4	81202048	T	0.212	0.2579	0.2435	0.2738	FGF5	intron_variant			1.177	1.138	1.218	7.088e-21
rs7683390	4	81202382	T	0.4126	0.3462	0.1451	0.1844	FGF5	intron_variant			0.905	0.8794	0.9314	1.027e-11
rs35265978	4	81204350	T	0.4102	0.3512	0.0358	0.0807	FGF5	intron_variant			0.9135	0.8876	0.9402	7.425e-10
rs17004869	4	81205033	T	0.1195	0.1845	0.0437	0.1167	FGF5	intron_variant			1.175	1.126	1.226	1.261e-13
rs35437488	4	81205174	G	0.4166	0.3562	0.0378	0.0821	FGF5	intron_variant			0.9122	0.8863	0.9387	3.539e-10
rs35972397	4	81206013	A	0.407	0.3423	0.0358	0.085	FGF5	intron_variant			0.9148	0.8888	0.9416	1.385e-09		3.33e-18
rs3733336	4	81207963	G	0.2023	0.252	0.3469	0.3545	FGF5	3_prime_UTR_variant			1.167	1.127	1.209	3.33e-18
rs1218447628	4	111327003	CT	0.4961	0	0	0		intergenic_region	ELOVL6	ENPEP	1.085	1.055	1.116	1.556e-08
rs12648969	4	111332094	G	0.4844	0	0	0		intergenic_region	ELOVL6	ENPEP	1.082	1.052	1.113	4.157e-08
rs13129678	4	111332245	G	0.4839	0.4821	0.8191	0.745		intergenic_region	ELOVL6	ENPEP	1.082	1.052	1.113	4.816e-08
rs13129361	4	111332252	C	0.4837	0.4831	0.8201	0.7522		intergenic_region	ELOVL6	ENPEP	1.082	1.052	1.113	3.844e-08
rs2087160	4	111334730	G	0.4842	0.4802	0.7913	0.7349		intergenic_region	ELOVL6	ENPEP	1.082	1.052	1.113	3.544e-08
rs1879056	4	111335604	C	0.4842	0.4802	0.7913	0.7349		intergenic_region	ELOVL6	ENPEP	1.082	1.052	1.113	3.544e-08
rs1879057	4	111335722	C	0.4842	0.4802	0.7913	0.7349		intergenic_region	ELOVL6	ENPEP	1.082	1.052	1.113	3.642e-08
rs6533515	4	111337864	A	0.4847	0.4802	0.7913	0.7349		intergenic_region	ELOVL6	ENPEP	1.082	1.052	1.113	4.193e-08
rs9994289	4	111338277	T	0.4846	0.4812	0.7913	0.7349		intergenic_region	ELOVL6	ENPEP	1.082	1.051	1.112	4.984e-08
rs2881854	4	111343263	C	0.3805	0.5744	0.833	0.7954		intergenic_region	ELOVL6	ENPEP	1.083	1.052	1.115	5.702e-08
rs9997893	4	111348738	G	0.4848	0	0	0		intergenic_region	ELOVL6	ENPEP	1.082	1.052	1.113	3.643e-08
rs13124075	4	111349065	C	0.4848	0	0	0		intergenic_region	ELOVL6	ENPEP	1.082	1.052	1.113	3.643e-08
rs11937522	4	111351895	C	0.4848	0.4802	0.7903	0.7349		intergenic_region	ELOVL6	ENPEP	1.082	1.052	1.113	3.643e-08
rs10213413	4	111353305	T	0.4848	0	0	0		intergenic_region	ELOVL6	ENPEP	1.082	1.052	1.113	3.643e-08
rs6817393	4	111355379	G	0.3804	0.5744	0.833	0.7954		intergenic_region	ELOVL6	ENPEP	1.084	1.053	1.115	5.35e-08
rs6818198	4	111355793	G	0.4846	0.4812	0.7903	0.7392		intergenic_region	ELOVL6	ENPEP	1.083	1.053	1.114	3.149e-08
rs13136326	4	111356038	A	0.4846	0.4802	0.7903	0.7349		intergenic_region	ELOVL6	ENPEP	1.083	1.053	1.114	3.247e-08
rs11936009	4	111356221	C	0.4847	0.4802	0.7863	0.7291		intergenic_region	ELOVL6	ENPEP	1.083	1.053	1.114	3.396e-08
rs10033071	4	111375852	G	0.4865	0.4782	0.7883	0.7334		intergenic_region	ELOVL6	ENPEP	1.082	1.052	1.113	4.324e-08
rs10000348	4	111379036	G	0.4862	0.4792	0.7883	0.732		intergenic_region	ELOVL6	ENPEP	1.082	1.052	1.113	4.369e-08
rs4358460	4	111382685	T	0.4862	0	0	0		intergenic_region	ELOVL6	ENPEP	1.085	1.054	1.116	1.646e-08
rs6831174	4	111387859	A	0.453	0.5516	0.7873	0.7349		intergenic_region	ELOVL6	ENPEP	1.089	1.058	1.12	3.772e-09
rs7685862	4	111389101	C	0.4887	0.4792	0.7873	0.7349		intergenic_region	ELOVL6	ENPEP	1.082	1.052	1.113	4.196e-08
rs112590692	5	114402604	TAC	0.4308	0.6151	0.4692	0.6282		intergenic_region	LOC101927078	TRIM36	1.083	1.053	1.114	3.872e-08
rs2472928	6	26705549	C	0.3081	0	0	0		intergenic_region	ZNF322	GUSBP2	1.093	1.06	1.127	9.925e-09		5.025e-10	6
rs62396240	6	26789491	C	0.4252	0.6429	0.3668	0.4251		intergenic_region	ZNF322	GUSBP2	1.084	1.053	1.115	3.64e-08
rs35040576	6	27075198	AT	0.187	0.1468	0.1968	0.1931		intergenic_region	LINC00240	HIST1H2BJ	1.107	1.068	1.147	3.134e-08
rs1793902	6	31147646	T	0.115	0	0	0	PSORS1C3	upstream_gene_variant			1.131	1.083	1.181	2.44e-08
rs9378247	6	31321425	A	0.4658	0.4435	0.2525	0.366	HLA-B	downstream_gene_variant			0.9179	0.8923	0.9443	3.162e-09
rs3819305	6	31322144	G	0.3812	0.4206	0.2545	0.3876	MIR6891	downstream_gene_variant			0.9114	0.8851	0.9384	5.025e-10
rs1051488	6	31322911	C	0.4422	0.5556	0.3827	0.4971	HLA-B	missense_variant			1.082	1.052	1.113	4.259e-08
rs2596474	6	31326223	G	0.3002	0.2014	0.3598	0.3213	HLA-B	upstream_gene_variant			1.096	1.063	1.13	3.342e-09
rs9405084	6	31326251	T	0.4853	0.5982	0.4085	0.4928	HLA-B	upstream_gene_variant			0.9236	0.8978	0.95	3.404e-08
rs2523570	6	31329734	T	0.1542	0.1032	0.2167	0.1643	HLA-B	upstream_gene_variant			1.113	1.071	1.156	5.665e-08
rs2523565	6	31330161	T	0.3655	0.4127	0.2028	0.2478		intergenic_region	HLA	B	1.113	1.071	1.156	5.512e-08
rs2523559	6	31330969	C	0.1976	0.8433	0.6511	0.7608		intergenic_region	HLA	B	1.101	1.064	1.141	6.165e-08
rs2523557	6	31331257	G	0.1976	0.8433	0.6521	0.7594		intergenic_region	HLA	B	1.102	1.064	1.141	5.907e-08
rs9266407	6	31336434	G	0.3233	0	0	0		intergenic_region	HLA	B	0.9187	0.8912	0.947	4.492e-08
rs9266408	6	31336435	T	0.3233	0	0	0		intergenic_region	HLA	B	0.9187	0.8912	0.947	4.492e-08
rs3863205	6	31337436	T	0.3628	0.4921	0.2753	0.2464		intergenic_region	HLA	B	0.9194	0.8927	0.947	2.371e-08
rs9266456	6	31338585	T	0.3568	0.4216	0.2177	0.2406		intergenic_region	HLA	B	0.9203	0.8934	0.9481	4.217e-08
rs6924404	6	31339302	C	0.3568	0.4216	0.2157	0.2406		intergenic_region	HLA	B	0.9203	0.8934	0.9481	4.217e-08
rs6924350	6	31339556	C	0.3569	0.4236	0.2167	0.2421		intergenic_region	HLA	B	0.9202	0.8933	0.9479	3.943e-08
rs6909001	6	31339667	C	0.3565	0.4216	0.2167	0.2406		intergenic_region	HLA	B	0.9205	0.8935	0.9482	4.454e-08
rs6929134	6	31339718	A	0.3568	0.4216	0.2167	0.2406		intergenic_region	HLA	B	0.9203	0.8934	0.9481	4.217e-08
rs9266490	6	31340158	G	0.3568	0.4216	0.2167	0.2406		intergenic_region	HLA	B	0.9203	0.8934	0.9481	4.217e-08
rs7770216	6	31340611	T	0.3568	0.4216	0.2167	0.2406		intergenic_region	HLA	B	0.9204	0.8935	0.9482	4.372e-08
rs7769957	6	31340630	T	0.3568	0.4216	0.2167	0.2406		intergenic_region	HLA	B	0.9204	0.8935	0.9482	4.372e-08
rs9266526	6	31341664	A	0.3497	0.4127	0.2127	0.2363		intergenic_region	HLA	B	0.9186	0.8916	0.9465	2.519e-08
rs9266527	6	31341672	A	0.4526	0.6627	0.496	0.3444		intergenic_region	HLA	B	1.082	1.052	1.113	5.205e-08
rs9266598	6	31344850	A	0.332	0.3899	0.2147	0.2219		intergenic_region	HLA	B	0.9229	0.8955	0.9511	1.825e-07
rs9266604	6	31345068	T	0.3321	0.3929	0.2147	0.2248		intergenic_region	HLA	B	0.9224	0.895	0.9506	1.501e-07
rs9279178	6	31345441	T	0.332	0	0	0		intergenic_region	HLA	B	0.9218	0.8944	0.95	1.216e-07
rs7742428	6	31345931	C	0.332	0.3929	0.2147	0.2248		intergenic_region	HLA	B	0.9217	0.8943	0.9499	1.154e-07
rs6909636	6	31346599	A	0.4837	0.5655	0.3648	0.2781		intergenic_region	HLA	B	0.9227	0.8971	0.9492	2.394e-08
rs9266628	6	31346811	A	0.3294	0.3819	0.17	0.2046		intergenic_region	HLA	B	0.9179	0.8906	0.9461	2.811e-08
rs9266715	6	31349720	C	0.1899	0.9008	0.6918	0.7795		intergenic_region	HLA	B	1.11	1.071	1.15	8.471e-09
rs9266716	6	31349727	C	0.1899	0.9008	0.6918	0.7795		intergenic_region	HLA	B	1.11	1.071	1.15	8.471e-09
rs9266719	6	31349805	C	0.1899	0.9008	0.6918	0.7795		intergenic_region	HLA	B	1.11	1.071	1.15	8.471e-09
rs9348874	6	31486920	T	0.07936	0.1458	0	0.0476		intergenic_region	MICB	MCCD1	0.8562	0.8115	0.9034	1.41e-08
rs3214307	6	31497018	GA	0.2643	0.2758	0.0119	0.1441	DDX39B	downstream_gene_variant			0.9079	0.8792	0.9376	4.104e-09
rs3830668	6	31502882	A	0.2712	0.2857	0.0119	0.1499	MCCD1	downstream_gene_variant			0.9091	0.8806	0.9386	4.728e-09
rs9394076	6	31522174	A	0.274	0.3274	0.0119	0.147	NFKBIL1	intron_variant			0.9117	0.8832	0.9412	1.225e-08
rs4947328	6	31561747	G	0.284	0.3403	0.0179	0.147	NCR3	upstream_gene_variant			0.9167	0.8883	0.946	6.08e-08
rs4713476	6	31562752	C	0.284	0.3403	0.0199	0.1513	NCR3	upstream_gene_variant			0.9167	0.8883	0.946	6.08e-08
rs9267546	6	31673436	A	0.1363	0.0873	0.0875	0.1182	ABHD16A	upstream_gene_variant			1.124	1.08	1.171	1.231e-08
rs9267547	6	31675501	A	0.1379	0.0893	0.0875	0.1182	LY6G6F	missense_variant			1.13	1.086	1.176	2.447e-09
rs9267548	6	31675985	T	0.1363	0.0873	0.0875	0.1182	ABHD16A	upstream_gene_variant			1.124	1.08	1.171	1.231e-08
rs73400280	6	31769479	A	0.09585	0.0496	0.0795	0.1254	LSM2	intron_variant			1.151	1.098	1.206	3.894e-09
rs9461726	6	31769796	T	0.1346	0.0645	0.0845	0.134	LSM2	intron_variant			1.117	1.072	1.163	1.061e-07
rs2242668	6	31773821	T	0.1507	0.1687	0.0825	0.1412	HSPA1L	downstream_gene_variant			1.114	1.071	1.158	5.41e-08
rs34324979	6	31777770	A	0.1506	0.1706	0.0825	0.1427	HSPA1L	3_prime_UTR_variant			1.114	1.072	1.158	4.557e-08
rs562047	6	31783863	C	0.1455	0.0962	0.1262	0.1844	HSPA1A	missense_variant			1.125	1.081	1.17	4.669e-09
rs6457452	6	31795550	T	0.09638	0.0635	0.0775	0.0994	HSPA1B	5_prime_UTR_variant			1.148	1.096	1.203	6.85e-09
rs144223778	6	31796057	C	0.09443	0.0486	0.0447	0.0461	HSPA1B	missense_variant			1.151	1.098	1.206	4.908e-09
rs73402166	6	31800236	G	0.09635	0	0	0	C6orf48	upstream_gene_variant			1.149	1.096	1.203	6.049e-09
rs17201241	6	31803074	T	0.09635	0.0625	0.0815	0.1081	SNORD52	upstream_gene_variant			1.149	1.096	1.203	6.049e-09
rs11968400	6	31804729	T	0.09634	0.0635	0.0815	0.1081	SNORD52	upstream_gene_variant			1.148	1.096	1.203	6.561e-09
rs12210887	6	31815723	T	0.09663	0.0645	0.0676	0.0836		intergenic_region	C6orf48	NEU1	1.151	1.099	1.206	3.225e-09
rs1259312327	6	31816872	A	0.09636	0	0	0		intergenic_region	C6orf48	NEU1	1.148	1.096	1.203	6.591e-09
rs13194087	6	31859578	A	0.1418	0.0734	0.0885	0.1138	EHMT2	intron_variant			1.112	1.068	1.157	1.892e-07
rs10947223	6	31872383	A	0.1034	0.0595	0.0835	0.1095	ZBTB12	upstream_gene_variant			1.139	1.089	1.192	1.672e-08
rs1417769932	6	31897789	A	0.07932	0	0	0		downstream_gene_variant	C2	AS1	1.15	1.093	1.21	6.709e-08
rs422951	6	32188383	C	0.2525	0.2212	0.4553	0.3112	NOTCH4	missense_variant			1.097	1.062	1.133	1.675e-08
rs6913309	6	32339840	A	0.2119	0.1389	0.3101	0.2435	C6orf10	upstream_gene_variant			1.111	1.074	1.15	1.188e-09
rs373168344	6	32353506	T	0.05872	0.0188	0.0109	0.0058	HCG23	upstream_gene_variant			1.173	1.107	1.243	6.732e-08
rs1011935222	6	32450153	C	0.05145	0	0	0		intergenic_region	HLA	DRA	1.18	1.11	1.255	1.199e-07
rs4367411	6	32571929	T	0.1438	0.0427	0.2455	0.2248		intergenic_region	HLA	DRB1	1.106	1.063	1.151	5.758e-07
rs4487569	6	32579476	T	0.08618	0	0	0		intergenic_region	HLA	DRB1	1.124	1.07	1.18	2.984e-06
rs34824236	6	32585912	T	0.1478	0.0774	0.1899	0.1441		intergenic_region	HLA	DRB1	1.109	1.066	1.153	2.645e-07
rs28414666	6	32626451	A	0.1905	0.1071	0.2346	0.1916		upstream_gene_variant	HLA	DQB1	1.092	1.054	1.131	1.035e-06
rs34386495	6	32626730	T	0.1669	0.0714	0.1958	0.1614		upstream_gene_variant	HLA	DQB1	1.112	1.071	1.154	2.577e-08
rs28718232	6	32626750	G	0.1905	0.1071	0.2386	0.1931		upstream_gene_variant	HLA	DQB1	1.092	1.054	1.131	1.035e-06
rs1049130	6	32629859	A	0.2602	0.8423	0.5885	0.7046		synonymous_variant	HLA	DQB1	1.086	1.052	1.121	3.834e-07
rs9274662	6	32636494	T	0.2647	0.8383	0.6431	0.7435		upstream_gene_variant	HLA	DQB1	1.078	1.044	1.113	3.546e-06
rs9274670	6	32636597	T	0.2649	0	0	0		upstream_gene_variant	HLA	DQB1	1.078	1.044	1.112	3.865e-06
rs3134998	6	32636757	T	0.2649	0.8383	0.6471	0.7464		upstream_gene_variant	HLA	DQB1	1.078	1.044	1.113	3.296e-06
rs3134996	6	32636866	A	0.2654	0.8403	0.6501	0.745		upstream_gene_variant	HLA	DQB1	1.077	1.044	1.112	3.629e-06
rs9274741	6	32637994	T	0.2866	0.8036	0.5417	0.6787		upstream_gene_variant	HLA	DQB1	1.075	1.042	1.108	5.092e-06
rs9274745	6	32638058	C	0.287	0.7996	0.5219	0.6542		upstream_gene_variant	HLA	DQB1	1.075	1.043	1.109	4.129e-06
rs6914573	6	32639368	A	0.2886	0.7877	0.4801	0.6268		upstream_gene_variant	HLA	DQB1	1.077	1.045	1.111	2.242e-06
rs1694127	6	32640693	A	0.2425	0.8562	0.6581	0.7651		intergenic_region	HLA	DQB1	1.093	1.057	1.129	1.023e-07
rs9274875	6	32640863	A	0.3822	0.6607	0.3847	0.5591		intergenic_region	HLA	DQB1	1.071	1.041	1.103	3.191e-06
rs9274877	6	32640877	A	0.3803	0.6637	0.3956	0.5677		intergenic_region	HLA	DQB1	1.069	1.038	1.1	6.288e-06
rs9275169	6	32653721	T	0.2853	0.8006	0.5308	0.67		intergenic_region	HLA	DQB1	1.076	1.043	1.11	3.502e-06
rs9275170	6	32653726	G	0.2853	0.8006	0.5308	0.67		intergenic_region	HLA	DQB1	1.076	1.043	1.11	3.502e-06
rs9275172	6	32653997	A	0.2849	0.7996	0.5408	0.6787		intergenic_region	HLA	DQB1	1.077	1.044	1.111	2.93e-06
rs9275173	6	32654037	T	0.2849	0.7986	0.5408	0.6772		intergenic_region	HLA	DQB1	1.077	1.044	1.111	2.93e-06
rs9275177	6	32654174	C	0.2852	0.7946	0.5328	0.6671		intergenic_region	HLA	DQB1	1.077	1.045	1.111	2.355e-06
rs9275178	6	32654181	G	0.2852	0.7946	0.5328	0.6671		intergenic_region	HLA	DQB1	1.077	1.045	1.111	2.355e-06
rs3129731	6	32682207	T	0.2519	0	0	0		intergenic_region	HLA	DQB1	1.079	1.045	1.114	3.893e-06
rs3892710	6	32682862	T	0.08496	0.0526	0.163	0.1239		intergenic_region	HLA	DQB1	1.148	1.093	1.206	4.23e-08
rs117548357	6	32727550	T	0.04975	0.0169	0.001	0		intron_variant	HLA	DQB2	1.184	1.112	1.26	1.119e-07
rs117722286	6	32731047	C	0.04974	0.0169	0.001	0		intron_variant	HLA	DQB2	1.184	1.112	1.26	1.119e-07
rs142531580	6	32859678	G	0.04746	0.0169	0.001	0	LOC100294145	upstream_gene_variant			1.177	1.104	1.255	5.647e-07
rs41270510	6	32976185	A	0.04418	0.0129	0.0358	0.0375		intron_variant	HLA	DOA	1.178	1.103	1.258	1.087e-06
rs116374419	6	32980031	A	0.04413	0.0109	0.0278	0.0173		upstream_gene_variant	HLA	DOA	1.176	1.101	1.256	1.441e-06
rs116139672	6	32980689	A	0.04413	0.0109	0.0278	0.0173		upstream_gene_variant	HLA	DOA	1.176	1.101	1.256	1.441e-06
rs142241821	6	32988731	T	0.04413	0.0109	0.0278	0.0173		intergenic_region	HLA	DOA	1.176	1.101	1.256	1.465e-06
rs116599369	6	32988836	T	0.04413	0.0109	0.0278	0.0173		intergenic_region	HLA	DOA	1.176	1.101	1.256	1.465e-06
rs114041630	6	32989041	C	0.04401	0.0109	0.0298	0.0231		intergenic_region	HLA	DOA	1.176	1.101	1.256	1.379e-06
rs115166349	6	32989442	C	0.04402	0.0109	0.0298	0.0231		intergenic_region	HLA	DOA	1.176	1.101	1.256	1.425e-06
rs116692609	6	32989468	C	0.04402	0.0109	0.0298	0.0231		intergenic_region	HLA	DOA	1.176	1.101	1.256	1.425e-06
rs55878651	6	32989477	G	0.04402	0.0109	0.0298	0.0231		intergenic_region	HLA	DOA	1.176	1.101	1.256	1.425e-06
rs56042736	6	32989522	G	0.05577	0.0228	0.1074	0.0663		intergenic_region	HLA	DOA	1.162	1.095	1.233	6.627e-07
rs55666945	6	32989725	A	0.04402	0.0109	0.0298	0.0231		intergenic_region	HLA	DOA	1.176	1.101	1.256	1.425e-06
rs56410405	6	32989749	G	0.04402	0.0109	0.0298	0.0231		intergenic_region	HLA	DOA	1.176	1.101	1.256	1.425e-06
rs6909462	6	32990193	A	0.04403	0.0109	0.0298	0.0231		intergenic_region	HLA	DOA	1.175	1.1	1.255	1.54e-06
rs6930399	6	32990675	G	0.04429	0.0109	0.0298	0.0231		intergenic_region	HLA	DOA	1.173	1.098	1.253	1.959e-06
rs6930608	6	32990811	G	0.04403	0.0109	0.0298	0.0231		intergenic_region	HLA	DOA	1.175	1.1	1.255	1.54e-06
rs13217173	6	32991738	T	0.05577	0.0228	0.1083	0.0663		intergenic_region	HLA	DOA	1.162	1.095	1.233	6.627e-07
rs115342543	6	32992639	G	0.04401	0.0109	0.0278	0.0173		intergenic_region	HLA	DOA	1.176	1.101	1.256	1.379e-06
rs116351417	6	32993381	A	0.04401	0.0109	0.0298	0.0231		intergenic_region	HLA	DOA	1.176	1.101	1.256	1.379e-06
rs114516481	6	32993412	A	0.044	0.0109	0.0278	0.0173		intergenic_region	HLA	DOA	1.176	1.101	1.257	1.359e-06
rs114969922	6	32993928	G	0.04401	0.0109	0.0298	0.0231		intergenic_region	HLA	DOA	1.176	1.101	1.256	1.379e-06
rs55937150	6	32994754	G	0.04399	0.0109	0.0298	0.0231		intergenic_region	HLA	DOA	1.177	1.102	1.257	1.235e-06
rs13210472	6	32995081	C	0.0401	0.0109	0.0338	0.0331		intergenic_region	HLA	DOA	1.194	1.114	1.279	4.413e-07
rs183823401	6	32995480	G	0.04423	0.0109	0.0338	0.0389		intergenic_region	HLA	DOA	1.18	1.105	1.26	7.824e-07
rs66498418	6	32998413	T	0.04449	0.0109	0.0318	0.0274		intergenic_region	HLA	DOA	1.185	1.109	1.265	4.037e-07
rs3097681	6	32999914	G	0.04435	0.0109	0.0686	0.0764		intergenic_region	HLA	DOA	1.184	1.109	1.264	4.47e-07
rs66886911	6	33000749	C	0.04405	0.0109	0.0298	0.0274		intergenic_region	HLA	DOA	1.18	1.105	1.26	8.088e-07
rs34493748	6	33001771	C	0.04405	0.0109	0.0298	0.0288		intergenic_region	HLA	DOA	1.18	1.105	1.26	8.088e-07
rs140353709	6	33002375	C	0.04434	0	0	0		intergenic_region	HLA	DOA	1.185	1.11	1.265	3.891e-07
rs35053590	6	33004669	A	0.04434	0.0109	0.0318	0.0274		intergenic_region	HLA	DOA	1.185	1.11	1.265	3.891e-07
rs36121920	6	33005998	T	0.04434	0.0109	0.0318	0.0274		intergenic_region	HLA	DOA	1.185	1.11	1.265	3.891e-07
rs66732790	6	33007891	A	0.04434	0.0109	0.0318	0.0274		intergenic_region	HLA	DOA	1.185	1.11	1.265	3.891e-07
rs36179167	6	33011977	C	0.04434	0.0109	0.0318	0.0274		intergenic_region	HLA	DOA	1.185	1.11	1.265	3.891e-07
rs13207201	6	33013311	C	0.04434	0.0109	0.0318	0.0274		intergenic_region	HLA	DOA	1.185	1.11	1.265	3.891e-07
rs13191579	6	33013379	A	0.04434	0.0109	0.0318	0.0274		intergenic_region	HLA	DOA	1.185	1.11	1.265	3.891e-07
rs145567739	6	33014959	C	0.04434	0.0109	0.0318	0.0274		intergenic_region	HLA	DOA	1.185	1.11	1.265	3.891e-07
rs116000067	6	33015194	A	0.04435	0.0109	0.0318	0.0303		intergenic_region	HLA	DOA	1.184	1.109	1.265	4.244e-07
rs34755004	6	33022186	C	0.04432	0.0159	0.0318	0.0274		intergenic_region	HLA	DOA	1.182	1.107	1.262	6.197e-07
rs13199339	6	33022344	C	0.0443	0.0159	0.0328	0.0259		intergenic_region	HLA	DOA	1.182	1.107	1.262	5.708e-07
rs115183117	6	33023795	C	0.03968	0.0179	0.0149	0.0144		intergenic_region	HLA	DOA	1.195	1.116	1.281	4.168e-07
rs201009141	7	27221065	CT	0.4549	0	0	0	HOXA11	3_prime_UTR_variant			0.9188	0.8931	0.9453	5.418e-09		2.75e-11
rs6968828	7	27223563	G	0.4498	0.5278	0.5716	0.5504		upstream_gene_variant	HOXA10	HOXA9	0.9152	0.8895	0.9416	1.006e-09
rs2285724	7	27227359	G	0.4477	0.5367	0.5875	0.5375	HOXA11	upstream_gene_variant			0.9181	0.8924	0.9446	3.996e-09
rs3214167	7	27228665	GC	0.4255	0.5764	0.9125	0.8386	HOXA11	upstream_gene_variant			0.9145	0.8887	0.9411	9.296e-10
rs916880	7	27229119	G	0.425	0.5754	0.9354	0.8588	HOXA11	upstream_gene_variant			0.9137	0.888	0.9403	6.55e-10
rs4722670	7	27229549	C	0.4254	0.5754	0.9125	0.8372	HOXA11	upstream_gene_variant			0.9143	0.8885	0.9409	8.651e-10
rs4722671	7	27230988	C	0.4217	0.5794	0.9125	0.8386		downstream_gene_variant	HOXA11	AS	0.9144	0.8886	0.941	9.242e-10
rs6461995	7	27231276	T	0.4217	0.5804	0.9125	0.8357		downstream_gene_variant	HOXA11	AS	0.9147	0.8889	0.9413	1.089e-09
rs4722672	7	27231762	C	0.4226	0.5843	0.828	0.7363		downstream_gene_variant	HOXA11	AS	0.9139	0.8881	0.9404	7.108e-10
rs9770544	7	27232126	C	0.4226	0.5843	0.829	0.7349		downstream_gene_variant	HOXA11	AS	0.9137	0.8879	0.9403	6.725e-10
rs1274549247	7	27236557	GT	0.4247	0	0	0	HOXA13	3_prime_UTR_variant			0.9136	0.8878	0.9401	6.302e-10
rs2391397	7	27236558	T	0.4407	0.5754	0.9225	0.8401	HOXA13	3_prime_UTR_variant			0.9176	0.8918	0.9441	3.361e-09
rs115525024	7	27236559	T	0.4247	0.5843	0.9354	0.8573	HOXA13	3_prime_UTR_variant			0.9136	0.8878	0.9401	6.302e-10
rs757181	7	27236958	C	0.4258	0.5843	0.9125	0.8343	HOXA13	3_prime_UTR_variant			0.9141	0.8883	0.9407	7.836e-10
rs2071265	7	27238691	C	0.423	0.5893	0.9354	0.8573	HOTTIP	upstream_gene_variant			0.9155	0.8896	0.9421	1.535e-09
rs3807598	7	27240482	C	0.4928	0.4762	0.4662	0.3012	HOXA13	upstream_gene_variant			0.9187	0.8931	0.9451	4.224e-09
rs2067087	7	27241660	G	0.4293	0.5714	0.6998	0.7205	HOXA13	upstream_gene_variant			0.9184	0.8925	0.9451	5.961e-09
rs5883064	7	27241878	ACT	0.4186	0.5913	0.9175	0.83	HOXA13	upstream_gene_variant			0.9186	0.8925	0.9453	6.86e-09
rs1859168	7	27242359	A	0.4279	0.5843	0.9394	0.8573	HOXA13	upstream_gene_variant			0.9147	0.8889	0.9413	9.994e-10
rs17427960	7	27242466	C	0.4911	0.4782	0.665	0.6297	HOXA13	upstream_gene_variant			0.9169	0.8912	0.9433	2.076e-09
rs2240042	7	27242617	T	0.4282	0.5833	0.9185	0.8285	HOXA13	upstream_gene_variant			0.9145	0.8887	0.941	8.905e-10
rs10233387	7	27243106	G	0.4919	0.4802	0.4493	0.2911	HOXA13	upstream_gene_variant			0.9172	0.8917	0.9435	2.092e-09
rs2023843	7	27243221	C	0.4309	0.5804	0.9394	0.8473	HOXA13	upstream_gene_variant			0.9126	0.8869	0.9391	3.64e-10
rs2023844	7	27243238	G	0.4308	0.5804	0.9394	0.8573	HOXA13	upstream_gene_variant			0.9129	0.8871	0.9393	4.106e-10
rs4722675	7	27243962	A	0.4273	0.5853	0.9394	0.8573	HOXA13	upstream_gene_variant			0.9125	0.8867	0.9389	3.485e-10
rs144116338	7	27244306	TTTTTG	0.4309	0.5804	0.9394	0.8573	HOTTIP	splice_region_variant&intron_variant			0.9128	0.8871	0.9393	4.027e-10
rs929250	7	27245101	G	0.4311	0.5794	0.9394	0.8573	HOTTIP	non_coding_transcript_exon_variant			0.9132	0.8874	0.9397	4.78e-10
rs3735533	7	27245893	T	0.4331	0.5823	0.9394	0.8588	HOTTIP	non_coding_transcript_exon_variant			0.9115	0.8858	0.9379	2.087e-10
rs760575131	7	27245992	GGA	0.4391	0	0	0	HOTTIP	non_coding_transcript_exon_variant			0.9086	0.883	0.9349	4.554e-11
rs60772526	7	27245996	C	0.4391	0.5764	0.9384	0.8429	HOTTIP	non_coding_transcript_exon_variant			0.9086	0.883	0.9349	4.554e-11
rs61056117	7	27245997	A	0.4357	0.5804	0.9384	0.8415	HOTTIP	non_coding_transcript_exon_variant			0.9079	0.8823	0.9342	3.299e-11
rs10228276	7	27247279	G	0.4328	0.5833	0.8241	0.7305	HOTTIP	downstream_gene_variant			0.9097	0.8841	0.9361	8.742e-11
rs13243033	7	27248373	T	0.4339	0.5843	0.825	0.7075	HOTTIP	downstream_gene_variant			0.9118	0.8861	0.9382	2.382e-10
rs7812039	7	27248891	C	0.4342	0.5843	0.825	0.7104	HOTTIP	downstream_gene_variant			0.9074	0.8818	0.9337	2.75e-11
rs4013169	8	143905742	G	0.2779	0.2768	0.4354	0.4438		intergenic_region	LY6D	GML	0.9054	0.877	0.9347	9.793e-10		5.576e-13
rs4013170	8	143905908	A	0.2778	0.2758	0.4334	0.438		intergenic_region	LY6D	GML	0.9056	0.8771	0.9349	1.066e-09
rs7826575	8	143906072	T	0.278	0.2768	0.4384	0.4625		intergenic_region	LY6D	GML	0.9058	0.8773	0.9351	1.15e-09
rs7826593	8	143906098	T	0.278	0.2768	0.4384	0.4625		intergenic_region	LY6D	GML	0.9058	0.8773	0.9351	1.15e-09
rs9692814	8	143908080	G	0.278	0.2768	0.4443	0.4669		intergenic_region	LY6D	GML	0.9059	0.8774	0.9352	1.202e-09
rs9694948	8	143908256	T	0.2779	0.2768	0.4384	0.4496		intergenic_region	LY6D	GML	0.9055	0.8771	0.9348	1.03e-09
rs4276672	8	143908818	T	0.2779	0.2768	0.4354	0.4395		intergenic_region	LY6D	GML	0.9054	0.877	0.9347	9.815e-10
rs4400358	8	143909021	A	0.2779	0.2768	0.4354	0.4395		intergenic_region	LY6D	GML	0.9054	0.877	0.9347	9.815e-10
rs4344051	8	143909268	T	0.2779	0.2768	0.4354	0.4395		intergenic_region	LY6D	GML	0.9054	0.877	0.9347	9.815e-10
rs10099325	8	143910499	G	0.2759	0.2768	0.4334	0.438		intergenic_region	LY6D	GML	0.9048	0.8764	0.9342	8.368e-10
rs1811152	8	143913998	C	0.3077	0.3671	0.4722	0.4712	GML	upstream_gene_variant			0.9142	0.8864	0.9429	1.284e-08
rs4314631	8	143915226	T	0.2763	0.2877	0.4394	0.438	GML	upstream_gene_variant			0.9048	0.8764	0.9342	8.201e-10
rs45445491	8	143916215	C	0.2765	0.2877	0.4384	0.4524	GML	upstream_gene_variant			0.905	0.8766	0.9344	9.033e-10
rs7829926	8	143916778	A	0.2782	0.2857	0.4304	0.4352	GML	intron_variant			0.9043	0.8759	0.9335	5.985e-10
rs2299610	8	143917939	C	0.282	0.2897	0.4334	0.4395	GML	intron_variant			0.9021	0.874	0.9312	1.927e-10
rs2299611	8	143917959	A	0.2795	0.2887	0.4334	0.4395	GML	intron_variant			0.9044	0.876	0.9336	5.981e-10
rs1808768	8	143918922	A	0.2796	0	0	0	GML	intron_variant			0.9046	0.8763	0.9338	6.591e-10
rs62524968	8	143920257	T	0.2801	0.2867	0.4304	0.4395	GML	intron_variant			0.9022	0.874	0.9314	2.322e-10
rs756552	8	143921180	A	0.2803	0.2887	0.4334	0.4409	GML	intron_variant			0.902	0.8738	0.9311	2.068e-10
rs3750246	8	143921804	T	0.2803	0.2887	0.4314	0.4395	GML	intron_variant			0.9018	0.8735	0.9309	1.865e-10
rs3802226	8	143922788	T	0.2801	0.2867	0.4264	0.4337	GML	intron_variant			0.901	0.8728	0.9301	1.334e-10
rs3819496	8	143923891	G	0.312	0.3214	0.4205	0.4424	GML	intron_variant			0.8977	0.8705	0.9257	5.498e-12
rs3753123	8	143926968	C	0.3112	0.3194	0.4592	0.4539	GML	intron_variant			0.8933	0.8663	0.9212	6.06e-13
rs3753124	8	143927103	T	0.4886	0.5268	0.0567	0.1369	GML	intron_variant			0.9119	0.8866	0.938	1.489e-10
rs4527847	8	143929591	G	0.3135	0.3185	0.4533	0.4496	GML	downstream_gene_variant			0.8934	0.8664	0.9212	5.576e-13
rs58447895	8	143937054	A	0.3048	0.3145	0.4592	0.4539		intergenic_region	GML	CYP11B1	0.9016	0.8742	0.9299	4.99e-11
rs28524031	8	143938116	C	0.3106	0.3194	0.4592	0.4611		intergenic_region	GML	CYP11B1	0.8969	0.8698	0.9249	3.944e-12
rs4304750	8	143939221	G	0.2848	0.3016	0.4612	0.4539		intergenic_region	GML	CYP11B1	0.8975	0.8697	0.9262	1.72e-11
rs4606038	8	143941258	A	0.3106	0.3185	0.4592	0.4539		intergenic_region	GML	CYP11B1	0.8966	0.8695	0.9246	3.388e-12
rs4527848	8	143943262	G	0.3106	0.3185	0.4592	0.4539		intergenic_region	GML	CYP11B1	0.8966	0.8695	0.9246	3.417e-12
rs143247792	8	143945847	AT	0.3106	0.3185	0.4592	0.4539		intergenic_region	GML	CYP11B1	0.8964	0.8693	0.9244	3.099e-12
rs7814020	8	143958941	G	0.3424	0.378	0.5805	0.549	CYP11B1	intron_variant			0.9005	0.8739	0.9279	7.012e-12
rs28551743	8	143959412	A	0.3112	0.3194	0.5348	0.5216	CYP11B1	intron_variant			0.8962	0.8691	0.9242	2.705e-12
rs7833415	8	143960167	C	0.3134	0.3145	0.4583	0.4582	CYP11B1	intron_variant			0.8964	0.8693	0.9243	2.704e-12
rs5283	8	143960597	A	0.3106	0.3115	0.4602	0.4582	CYP11B1	synonymous_variant			0.8959	0.8688	0.9239	2.411e-12
rs12375322	8	143963571	C	0.3106	0.3105	0.4592	0.4539	CYP11B1	upstream_gene_variant			0.8958	0.8686	0.9237	2.244e-12
rs62525051	8	143963909	C	0.3106	0.3105	0.4592	0.4553	CYP11B1	upstream_gene_variant			0.896	0.8689	0.924	2.579e-12
rs7831390	8	143964781	C	0.3106	0.3105	0.4592	0.4539	CYP11B1	upstream_gene_variant			0.896	0.8689	0.924	2.579e-12
rs6471571	8	143964865	G	0.3107	0.3105	0.4563	0.4524	CYP11B1	upstream_gene_variant			0.8963	0.8692	0.9243	2.993e-12
rs12678054	8	143965700	T	0.3107	0.3115	0.4592	0.4553	CYP11B1	upstream_gene_variant			0.8967	0.8695	0.9246	3.489e-12
rs10104061	8	143967162	T	0.3107	0.3065	0.4553	0.4467		intergenic_region	CYP11B1	CYP11B2	0.8977	0.8705	0.9257	5.788e-12
rs10956995	8	143969531	T	0.3111	0.3105	0.4592	0.4539		intergenic_region	CYP11B1	CYP11B2	0.8973	0.8702	0.9253	4.75e-12
rs28807434	8	143971760	G	0.3111	0.3105	0.4592	0.4539		intergenic_region	CYP11B1	CYP11B2	0.8972	0.8701	0.9252	4.475e-12
rs10808681	8	143974787	G	0.3167	0.3145	0.4602	0.4553		intergenic_region	CYP11B1	CYP11B2	0.8975	0.8705	0.9254	4.212e-12
rs57646597	8	143975125	T	0.3167	0.3155	0.4592	0.4553		intergenic_region	CYP11B1	CYP11B2	0.8976	0.8705	0.9254	4.32e-12
rs10110115	8	143975633	C	0.3167	0.3145	0.4592	0.4553		intergenic_region	CYP11B1	CYP11B2	0.8975	0.8705	0.9254	4.212e-12
rs28455136	8	143979662	A	0.3149	0.3125	0.4543	0.4409		intergenic_region	CYP11B1	CYP11B2	0.897	0.8699	0.9249	3.576e-12
rs28476522	8	143979722	G	0.2626	0.253	0.3678	0.3847		intergenic_region	CYP11B1	CYP11B2	0.9091	0.8801	0.9391	8.366e-09
rs62525059	8	143982961	A	0.3155	0.3125	0.4602	0.4539		intergenic_region	CYP11B1	CYP11B2	0.8971	0.8701	0.925	3.723e-12
rs6995989	8	143985583	T	0.2884	0.2857	0.4821	0.4582		intergenic_region	CYP11B1	CYP11B2	0.9112	0.883	0.9403	6.854e-09
rs28459852	8	143986436	A	0.3161	0.3155	0.4841	0.4553		intergenic_region	CYP11B1	CYP11B2	0.8972	0.8701	0.9251	3.88e-12
rs28558934	8	143986555	C	0.3161	0.3155	0.4841	0.4553		intergenic_region	CYP11B1	CYP11B2	0.8972	0.8701	0.9251	3.88e-12
rs59045664	8	143987202	T	0.4963	0.501	0.0229	0.111	CYP11B2	downstream_gene_variant			0.9207	0.8951	0.947	9.203e-09
rs4736358	8	143987310	T	0.4963	0.501	0.0258	0.1138	CYP11B2	downstream_gene_variant			0.9206	0.895	0.9469	8.642e-09
rs68144760	8	143987967	T	0.4962	0.501	0.1014	0.1671	CYP11B2	downstream_gene_variant			0.9211	0.8955	0.9474	1.091e-08
rs77559654	8	143988506	A	0.4964	0.499	0.0229	0.1037	CYP11B2	downstream_gene_variant			0.922	0.8964	0.9483	1.568e-08
rs60520815	8	143988844	G	0.4964	0.499	0.0258	0.1052	CYP11B2	downstream_gene_variant			0.922	0.8964	0.9483	1.603e-08
rs62525983	8	143988986	G	0.3151	0.3105	0.4821	0.4553	CYP11B2	downstream_gene_variant			0.8983	0.8711	0.9262	6.766e-12
rs4736360	8	143989177	T	0.4964	0.499	0.0229	0.1052	CYP11B2	downstream_gene_variant			0.9222	0.8966	0.9485	1.746e-08
rs12546357	8	143989323	T	0.4965	0.499	0.0229	0.1037	CYP11B2	downstream_gene_variant			0.9221	0.8965	0.9485	1.706e-08
rs80165877	8	143989618	G	0.4964	0.499	0.0258	0.1052	CYP11B2	downstream_gene_variant			0.9221	0.8965	0.9484	1.665e-08
rs12542987	8	143990172	G	0.4964	0.499	0.0258	0.1052	CYP11B2	downstream_gene_variant			0.9221	0.8965	0.9484	1.665e-08
rs6992689	8	143990763	G	0.3278	0.3433	0.5686	0.5821	CYP11B2	downstream_gene_variant			0.9073	0.8802	0.9352	3.024e-10
rs7463212	8	143991858	A	0.3278	0.3433	0.5696	0.5821	CYP11B2	downstream_gene_variant			0.9072	0.8801	0.9351	2.955e-10
rs3802228	8	143992218	G	0.3278	0.3433	0.5686	0.5821	CYP11B2	3_prime_UTR_variant			0.9072	0.8801	0.9351	2.955e-10
rs28491316	8	143992661	T	0.3146	0.3105	0.4821	0.4553	CYP11B2	3_prime_UTR_variant			0.8996	0.8725	0.9276	1.367e-11
rs72499120	8	143992859	G	0.4965	0.499	0.0229	0.1037	CYP11B2	3_prime_UTR_variant			0.9221	0.8964	0.9484	1.646e-08
rs3802230	8	143992864	A	0.3279	0.3433	0.5686	0.5793	CYP11B2	3_prime_UTR_variant			0.9073	0.8802	0.9352	3.075e-10
rs6432	8	143993660	A	0.4964	0.499	0.0229	0.1037	CYP11B2	intron_variant			0.9217	0.8961	0.948	1.406e-08
rs4545	8	143994041	T	0.4995	0.496	0.0229	0.1009	CYP11B2	missense_variant			1.088	1.057	1.119	5.115e-09
rs6429	8	143994388	C	0.3627	0.3482	0.4264	0.4452	CYP11B2	intron_variant			0.9206	0.8939	0.9481	3.614e-08
rs79410128	8	143994391	C	0.3627	0.3482	0.4264	0.4452	CYP11B2	intron_variant			0.9206	0.8939	0.9481	3.614e-08
rs79201878	8	143994396	T	0.3523	0.3522	0.4384	0.4712	CYP11B2	intron_variant			0.918	0.8911	0.9456	1.574e-08
rs80062072	8	143994398	G	0.3523	0.3522	0.4384	0.4712	CYP11B2	intron_variant			0.918	0.8911	0.9456	1.574e-08
rs74838461	8	143994399	C	0.3523	0.3522	0.4384	0.4712	CYP11B2	intron_variant			0.918	0.8911	0.9456	1.574e-08
rs5895735	8	143994419	TG	0.3584	0.3651	0.4702	0.5144	CYP11B2	intron_variant			0.9129	0.8863	0.9403	1.571e-09
rs6421	8	143994517	T	0.4699	0.5605	0.1799	0.2767	CYP11B2	intron_variant			0.9207	0.895	0.9471	9.999e-09
rs61248603	8	143994981	C	0.4958	0.4762	0.9771	0.8948	CYP11B2	intron_variant			0.9227	0.8971	0.9491	2.261e-08
rs57117244	8	143994982	G	0.4959	0.4762	0.9771	0.8948	CYP11B2	intron_variant			0.9226	0.8969	0.9489	2.072e-08
rs4536	8	143995761	T	0.4958	0.4752	0.9771	0.8963	CYP11B2	synonymous_variant			0.923	0.8973	0.9494	2.499e-08
rs6418	8	143996363	G	0.3147	0.2877	0.502	0.4798	CYP11B2	intron_variant			0.8998	0.8727	0.9279	1.524e-11
rs6399	8	143996365	A	0.3141	0.2867	0.499	0.4798	CYP11B2	intron_variant			0.9006	0.8734	0.9286	2.24e-11
rs4539	8	143996539	C	0.3141	0.2867	0.4841	0.4697	CYP11B2	structural_interaction_variant			0.9007	0.8735	0.9288	2.369e-11
rs4546	8	143996553	A	0.3141	0.2867	0.4841	0.4697	CYP11B2	synonymous_variant			0.9007	0.8735	0.9288	2.369e-11
rs28366703	8	143996852	G	0.3283	0.3185	0.492	0.5202	CYP11B2	intron_variant			0.9093	0.8821	0.9372	7.514e-10
rs28615142	8	143996876	C	0.3283	0.3175	0.4881	0.5187	CYP11B2	intron_variant			0.9093	0.8821	0.9372	7.514e-10
rs28497862	8	143996877	T	0.3152	0.2867	0.4781	0.4669	CYP11B2	intron_variant			0.901	0.8738	0.929	2.628e-11
rs28394055	8	143996923	T	0.3191	0.2837	0.5557	0.5259	CYP11B2	intron_variant			0.9066	0.8793	0.9346	2.838e-10
rs28526467	8	143996964	A	0.3337	0.3165	0.5795	0.5764	CYP11B2	intron_variant			0.9179	0.8907	0.9459	2.387e-08
rs10086846	8	143997131	T	0.3675	0.3234	0.6819	0.6196	CYP11B2	intron_variant			0.9126	0.8861	0.9399	1.205e-09
rs4072020	8	143997415	C	0.3141	0.2877	0.4841	0.4697	CYP11B2	intron_variant			0.9006	0.8734	0.9287	2.271e-11
rs10090037	8	143997464	G	0.4958	0.4772	0.9771	0.8919	CYP11B2	intron_variant			0.923	0.8974	0.9494	2.517e-08
rs10099052	8	143997472	C	0.3141	0.2867	0.4841	0.4697	CYP11B2	intron_variant			0.9007	0.8735	0.9288	2.369e-11
rs34144193	8	143997509	CAT	0.3141	0.2867	0.4841	0.4697	CYP11B2	intron_variant			0.9007	0.8735	0.9288	2.369e-11
rs7461740	8	143997877	G	0.3141	0.2867	0.4811	0.4654	CYP11B2	intron_variant			0.9008	0.8736	0.9289	2.584e-11
rs10099658	8	143997935	C	0.3153	0.2837	0.4821	0.464	CYP11B2	intron_variant			0.9002	0.873	0.9282	1.731e-11
rs10090630	8	143997957	T	0.3129	0.2817	0.4821	0.464	CYP11B2	intron_variant			0.9009	0.8736	0.929	2.696e-11
rs7836572	8	143998063	T	0.3142	0.7133	0.5159	0.5303	CYP11B2	intron_variant			0.9005	0.8733	0.9285	2.133e-11
rs12679242	8	143998088	T	0.3141	0.2867	0.4841	0.4683	CYP11B2	intron_variant			0.9006	0.8734	0.9286	2.233e-11
rs28361356	8	143998159	G	0.3141	0.2867	0.4811	0.464	CYP11B2	intron_variant			0.9005	0.8733	0.9286	2.204e-11
rs1799998	8	143999600	G	0.3141	0.2867	0.4861	0.4683	CYP11B2	upstream_gene_variant			0.9002	0.873	0.9282	1.82e-11
rs10087214	8	143999726	A	0.3166	0.2867	0.4831	0.4669	CYP11B2	upstream_gene_variant			0.9009	0.8738	0.9289	2.396e-11
rs28659182	8	143999919	A	0.3141	0.2867	0.4841	0.4683	CYP11B2	upstream_gene_variant			0.9005	0.8733	0.9285	2.115e-11
rs1382141439	8	144000674	A	0.4958	0	0	0	CYP11B2	upstream_gene_variant			0.9228	0.8972	0.9492	2.31e-08
rs62524560	8	144000727	T	0.3141	0.2867	0.4841	0.4683	CYP11B2	upstream_gene_variant			0.9005	0.8733	0.9285	2.115e-11
rs62524561	8	144000768	A	0.3141	0.2867	0.4841	0.4712	CYP11B2	upstream_gene_variant			0.9005	0.8733	0.9285	2.115e-11
rs147208445	8	144000838	G	0.4958	0.4772	0.9771	0.8963	CYP11B2	upstream_gene_variant			0.9229	0.8972	0.9492	2.357e-08
rs10956996	8	144001002	G	0.4958	0.4772	0.9771	0.8963	CYP11B2	upstream_gene_variant			0.9228	0.8971	0.9492	2.281e-08
rs7831617	8	144002283	T	0.3141	0.2867	0.4841	0.4683	CYP11B2	upstream_gene_variant			0.9004	0.8732	0.9285	2.051e-11
rs9643358	8	144003138	C	0.3141	0.2867	0.4851	0.4625	CYP11B2	upstream_gene_variant			0.9003	0.8731	0.9283	1.953e-11
rs28571827	8	144003207	A	0.3266	0.3175	0.4911	0.5173	CYP11B2	upstream_gene_variant			0.9089	0.8817	0.9369	6.614e-10
rs28710914	8	144003290	G	0.3266	0.3175	0.494	0.5216	CYP11B2	upstream_gene_variant			0.909	0.8819	0.937	6.978e-10
rs10717492	8	144003917	T	0.3269	0.3175	0.494	0.5187	CYP11B2	upstream_gene_variant			0.9095	0.8824	0.9375	8.825e-10
rs7828967	8	144004098	G	0.4959	0.4782	0.9771	0.8963	CYP11B2	upstream_gene_variant			0.923	0.8973	0.9494	2.513e-08
rs7011889	8	144005260	C	0.3166	0.2857	0.4751	0.4524		intergenic_region	CYP11B2	LOC100133669	0.9035	0.8763	0.9316	8.143e-11
rs7011901	8	144005285	G	0.496	0.4772	0.9771	0.8963		intergenic_region	CYP11B2	LOC100133669	0.9238	0.8981	0.9502	3.57e-08
rs6471586	8	144005573	G	0.4967	0.4782	0.9771	0.8934		intergenic_region	CYP11B2	LOC100133669	0.9246	0.8989	0.9511	5.034e-08
rs6988985	8	144007104	C	0.33	0.3165	0.5119	0.536		intergenic_region	CYP11B2	LOC100133669	0.908	0.8809	0.9358	3.902e-10
rs36187312	8	144009349	T	0.316	0.2857	0.4771	0.464		intergenic_region	CYP11B2	LOC100133669	0.9021	0.8748	0.9301	4.235e-11
rs139625492	8	144009731	G	0.4961	0.4831	0.9771	0.8948		intergenic_region	CYP11B2	LOC100133669	0.9247	0.899	0.9511	5.168e-08
rs36176772	8	144009765	T	0.316	0.2857	0.4791	0.4669		intergenic_region	CYP11B2	LOC100133669	0.9021	0.8749	0.9301	4.255e-11
rs150531590	8	144015949	G	0.4941	0.4772	0.9771	0.8977		intergenic_region	CYP11B2	LOC100133669	0.9226	0.8969	0.9489	2.091e-08
rs141549254	8	144017775	T	0.4982	0.505	0.8926	0.7968		intergenic_region	CYP11B2	LOC100133669	1.085	1.055	1.116	1.316e-08
rs375392560	8	144017838	G	0.4909	0.4881	0.8976	0.7968		intergenic_region	CYP11B2	LOC100133669	0.9206	0.8949	0.9469	9.235e-09
rs770428048	8	144018250	G	0.3186	0	0	0		intergenic_region	CYP11B2	LOC100133669	0.899	0.872	0.9269	8.719e-12
rs539582778	8	144018254	G	0.3195	0.2857	0.4513	0.4395		intergenic_region	CYP11B2	LOC100133669	0.9074	0.8801	0.9356	4.515e-10
rs138088171	8	144020271	T	0.3236	0.2877	0.4732	0.4539		intergenic_region	CYP11B2	LOC100133669	0.9018	0.8747	0.9296	2.727e-11
rs28469769	8	144035499	A	0.3246	0.2897	0.4682	0.4611		intergenic_region	CYP11B2	LOC100133669	0.903	0.876	0.9309	4.745e-11
rs62524569	8	144036416	C	0.3246	0.2907	0.4682	0.4611		intergenic_region	CYP11B2	LOC100133669	0.903	0.8759	0.9308	4.651e-11
rs3935387	8	144037815	A	0.3246	0.2897	0.4692	0.4611		intergenic_region	CYP11B2	LOC100133669	0.903	0.876	0.9309	4.745e-11
rs9694585	8	144039281	T	0.4885	0.4752	0.8887	0.7795		intergenic_region	CYP11B2	LOC100133669	1.082	1.051	1.112	4.961e-08
rs13269497	8	144039879	T	0.4885	0.4752	0.8887	0.7795		intergenic_region	CYP11B2	LOC100133669	1.082	1.051	1.112	4.961e-08
rs9330409	8	144041088	A	0.4848	0.4772	0.9692	0.8934		intergenic_region	CYP11B2	LOC100133669	1.084	1.054	1.115	2.314e-08
rs9694974	8	144041241	G	0.4885	0.4752	0.8837	0.7781		intergenic_region	CYP11B2	LOC100133669	1.082	1.052	1.113	4.476e-08
rs9772423	8	144041661	A	0.4869	0.4772	0.9662	0.8602		intergenic_region	CYP11B2	LOC100133669	1.083	1.052	1.113	3.395e-08
rs9692989	8	144042624	T	0.3245	0.2897	0.4702	0.4597		intergenic_region	CYP11B2	LOC100133669	0.9031	0.8761	0.931	5.075e-11
rs9692931	8	144043126	A	0.4853	0.4772	0.9702	0.8934		intergenic_region	CYP11B2	LOC100133669	1.085	1.055	1.116	1.486e-08
rs9693680	8	144044922	C	0.4874	0.4772	0.9662	0.8602		intergenic_region	CYP11B2	LOC100133669	1.084	1.054	1.115	2.108e-08
rs1419286717	8	144046027	GC	0.4875	0	0	0		intergenic_region	CYP11B2	LOC100133669	1.084	1.054	1.115	2.274e-08
rs28477982	8	144049868	A	0.3239	0.2897	0.4682	0.4582		intergenic_region	CYP11B2	LOC100133669	0.902	0.875	0.9298	2.952e-11
rs1346244675	8	144051099	A	0.3448	0	0	0		intergenic_region	CYP11B2	LOC100133669	0.912	0.8851	0.9398	1.725e-09
rs28431910	8	144051193	A	0.3238	0.2887	0.4672	0.4568		intergenic_region	CYP11B2	LOC100133669	0.902	0.875	0.9299	3.036e-11
rs13270695	8	144051512	G	0.4869	0.4752	0.8926	0.8184		intergenic_region	CYP11B2	LOC100133669	1.084	1.054	1.115	2.273e-08
rs13263227	8	144051560	C	0.4868	0.4752	0.8936	0.8184		intergenic_region	CYP11B2	LOC100133669	1.084	1.054	1.115	1.898e-08
rs112871255	8	144051836	A	0.3244	0.2897	0.4662	0.4539		intergenic_region	CYP11B2	LOC100133669	0.902	0.875	0.9298	2.911e-11
rs542630502	8	144052310	G	0.4928	0.4702	0.8588	0.7954		intergenic_region	CYP11B2	LOC100133669	1.083	1.053	1.114	2.781e-08
rs10090696	8	144052791	A	0.3245	0.2897	0.4662	0.4539		intergenic_region	CYP11B2	LOC100133669	0.9016	0.8746	0.9295	2.466e-11
rs9774513	8	144053796	C	0.4885	0.4742	0.8926	0.8098		intergenic_region	CYP11B2	LOC100133669	1.084	1.054	1.115	2.296e-08
rs10108559	8	144054291	T	0.3239	0.2887	0.4662	0.4539		intergenic_region	CYP11B2	LOC100133669	0.9012	0.8742	0.929	2.021e-11
rs57026081	8	144054517	G	0.3238	0.2887	0.4662	0.4539		intergenic_region	CYP11B2	LOC100133669	0.9007	0.8737	0.9286	1.631e-11
rs9330408	8	144055179	G	0.4572	0.4137	0.8907	0.7939		intergenic_region	CYP11B2	LOC100133669	0.9188	0.8931	0.9452	4.826e-09
rs112308191	8	144056358	T	0.4857	0.4762	0.9682	0.8934		intergenic_region	CYP11B2	LOC100133669	1.086	1.056	1.117	8.905e-09
rs28568966	8	144056371	A	0.4857	0.4762	0.9692	0.8847		intergenic_region	CYP11B2	LOC100133669	1.086	1.056	1.117	8.227e-09
rs28418808	8	144056897	C	0.4933	0.4742	0.9692	0.8905		intergenic_region	CYP11B2	LOC100133669	0.9233	0.8976	0.9497	2.91e-08
rs62524577	8	144057581	T	0.4887	0.4742	0.8926	0.8069		intergenic_region	CYP11B2	LOC100133669	1.084	1.054	1.115	1.746e-08
rs753154440	8	144057920	C	0.3238	0	0	0		intergenic_region	CYP11B2	LOC100133669	0.9007	0.8737	0.9286	1.631e-11
rs111528525	8	144058304	C	0.2582	0.2262	0.3738	0.353		intergenic_region	CYP11B2	LOC100133669	0.8964	0.8675	0.9262	5.552e-11
rs9720261	8	144058347	A	0.3242	0.2887	0.4702	0.4611		intergenic_region	CYP11B2	LOC100133669	0.9009	0.874	0.9288	1.792e-11
rs9720260	8	144058386	C	0.3237	0.2887	0.4662	0.4481		intergenic_region	CYP11B2	LOC100133669	0.9006	0.8736	0.9284	1.542e-11
rs28481421	8	144059693	C	0.3768	0.3472	0.4682	0.4625	LOC100133669	downstream_gene_variant			0.9104	0.8841	0.9374	3.163e-10
rs28505089	8	144059912	A	0.3228	0.2877	0.4662	0.4496	LOC100133669	downstream_gene_variant			0.9	0.873	0.9278	1.19e-11
rs62524578	8	144060954	T	0.4866	0.4742	0.9712	0.8977	LOC100133669	downstream_gene_variant			1.087	1.057	1.118	6.036e-09
rs62524579	8	144060955	A	0.3784	0.3492	0.5447	0.5389	LOC100133669	downstream_gene_variant			0.9094	0.8832	0.9364	1.996e-10
rs28641077	8	144064275	T	0.3241	0.2887	0.4662	0.451	LOC100133669	intron_variant			0.9022	0.8752	0.9301	3.349e-11
rs9772258	8	144064337	A	0.4567	0.4127	0.8887	0.7709	LOC100133669	intron_variant			0.9188	0.8931	0.9453	4.97e-09
rs61276460	8	144064882	T	0.3231	0.2877	0.4314	0.4251	LOC100133669	intron_variant			0.9016	0.8746	0.9295	2.627e-11
rs2183994	10	45389940	C	0.3998	0.4554	0.7087	0.7219		intron_variant	TMEM72	AS1	0.9227	0.8965	0.9497	4.646e-08		4.821e-09
rs4948645	10	45391481	G	0.4328	0.4643	0.5815	0.621		intron_variant	TMEM72	AS1	0.9184	0.8926	0.945	4.821e-09
rs7099692	10	45391963	C	0.4271	0.4474	0.7127	0.7219		intron_variant	TMEM72	AS1	0.9218	0.8958	0.9485	2.247e-08
rs4245614	10	45397007	T	0.4021	0.4454	0.5825	0.621		intron_variant	TMEM72	AS1	0.918	0.8919	0.9448	5.86e-09
rs879073	10	45399882	G	0.402	0.4464	0.5815	0.6196		intron_variant	TMEM72	AS1	0.9181	0.8921	0.945	6.278e-09
rs879074	10	45400053	A	0.4077	0.4484	0.5815	0.6196		intron_variant	TMEM72	AS1	0.9227	0.8965	0.9496	3.978e-08
rs879343	10	45400707	T	0.4105	0.4504	0.7137	0.719		intron_variant	TMEM72	AS1	0.923	0.8969	0.9499	4.505e-08
rs4268464	10	45401081	A	0.4076	0.4504	0.5825	0.6182		intron_variant	TMEM72	AS1	0.9225	0.8963	0.9494	3.67e-08
rs1332625	10	45402290	G	0.4105	0.4504	0.7137	0.7133	TMEM72	upstream_gene_variant			0.9229	0.8968	0.9498	4.308e-08
rs36078929	10	104217804	GT	0.4938	0.4405	0.1938	0.2723	MFSD13A	upstream_gene_variant			0.9138	0.8882	0.94	4.337e-10		2.203e-22	309
rs4917968	10	104220576	T	0.4851	0.4117	0.175	0.2579	MFSD13A	upstream_gene_variant			0.9094	0.884	0.9356	5.312e-11
rs17114534	10	104221529	C	0.4842	0.4474	0.1809	0.2565	MFSD13A	intron_variant			0.9089	0.8835	0.935	3.835e-11
rs4919643	10	104222377	C	0.479	0.4435	0.1779	0.2579	MFSD13A	intron_variant			0.9094	0.884	0.9356	5.053e-11
rs4919644	10	104229588	A	0.4632	0.4296	0.1292	0.2421	MFSD13A	intron_variant			0.907	0.8816	0.9332	1.711e-11
rs3740416	10	104230437	G	0.4676	0.4325	0.1302	0.2421	MFSD13A	synonymous_variant			0.9063	0.8809	0.9324	1.142e-11
rs45597333	10	104235972	A	0.4639	0.4296	0.1282	0.2421	MFSD13A	3_prime_UTR_variant			0.9073	0.8818	0.9334	1.959e-11
rs3740409	10	104236645	A	0.4639	0.4296	0.1272	0.2406	MFSD13A	3_prime_UTR_variant			0.907	0.8816	0.9331	1.703e-11
rs11191296	10	104238558	C	0.4695	0.4365	0.1193	0.2334	MFSD13A	downstream_gene_variant			0.9069	0.8815	0.933	1.542e-11
rs4919647	10	104250754	C	0.47	0.4375	0.1282	0.245	ACTR1A	intron_variant			0.907	0.8816	0.9331	1.626e-11
rs2902544	10	104261359	T	0.4704	0.4375	0.1262	0.245	SUFU	upstream_gene_variant			0.9074	0.882	0.9336	2.017e-11
rs753681471	10	104268858	A	0.4707	0	0	0	SUFU	intron_variant			0.911	0.8855	0.9372	1.231e-10
rs185072800	10	104268860	A	0.4707	0.4335	0.1252	0.2421	SUFU	intron_variant			0.911	0.8855	0.9372	1.231e-10
rs12774693	10	104270005	G	0.4713	0.4375	0.1252	0.2435	SUFU	intron_variant			0.9105	0.885	0.9367	9.515e-11
rs10786670	10	104270781	A	0.4704	0.4365	0.1243	0.2435	SUFU	intron_variant			0.9114	0.8859	0.9377	1.499e-10
rs4919649	10	104272336	C	0.4713	0.4375	0.1262	0.2435	SUFU	intron_variant			0.9105	0.885	0.9367	9.515e-11
rs4919650	10	104273863	T	0.4713	0.4375	0.1252	0.2435	SUFU	intron_variant			0.9104	0.8849	0.9366	8.937e-11
rs4919652	10	104274157	A	0.4713	0.4375	0.1252	0.2435	SUFU	intron_variant			0.9104	0.8849	0.9366	8.937e-11
rs2145307	10	104280664	A	0.4713	0.4375	0.1252	0.245	SUFU	intron_variant			0.9104	0.8849	0.9366	8.937e-11
rs4919656	10	104282861	A	0.4713	0.4375	0.1252	0.2435	SUFU	intron_variant			0.9104	0.8849	0.9366	8.937e-11
rs10786674	10	104285086	T	0.4713	0.4375	0.1034	0.232	SUFU	intron_variant			0.9104	0.8849	0.9366	9.084e-11
rs17114641	10	104287359	G	0.4698	0.4365	0.0944	0.2291	SUFU	intron_variant			0.9084	0.883	0.9346	3.358e-11
rs191124109	10	104290204	CTTT	0.4717	0	0	0	SUFU	intron_variant			0.909	0.8836	0.9352	4.392e-11
rs10883731	10	104293127	A	0.463	0.4365	0.0944	0.2277	SUFU	intron_variant			0.9106	0.8851	0.9368	1.022e-10
rs2031604	10	104297791	T	0.4666	0.5635	0.9036	0.7637	SUFU	intron_variant			0.9089	0.8835	0.9351	4.365e-11
rs9665626	10	104300638	C	0.4666	0.5635	0.9046	0.7637	SUFU	intron_variant			0.9089	0.8835	0.9351	4.353e-11
rs11191323	10	104301926	A	0.4666	0.4365	0.0944	0.2291	SUFU	intron_variant			0.9089	0.8835	0.9351	4.353e-11
rs12220810	10	104305119	T	0.4632	0.4365	0.0944	0.2291	SUFU	intron_variant			0.9098	0.8843	0.936	7.044e-11
rs10883735	10	104308446	T	0.4634	0.4365	0.0944	0.2291	SUFU	intron_variant			0.9098	0.8843	0.936	7.045e-11
rs61373214	10	104313527	C	0.4638	0.4365	0.0944	0.2291	SUFU	intron_variant			0.9096	0.8842	0.9359	6.444e-11
rs35073362	10	104315977	C	0.4636	0.4355	0.0944	0.232	SUFU	intron_variant			0.9097	0.8842	0.9359	6.693e-11
rs11191337	10	104317785	G	0.4636	0.4355	0.0944	0.232	SUFU	intron_variant			0.9097	0.8842	0.9359	6.693e-11
rs10883737	10	104320898	G	0.4669	0.4355	0.0944	0.232	SUFU	intron_variant			0.9083	0.8829	0.9345	3.184e-11
rs7094188	10	104334589	A	0.464	0.4355	0.0944	0.2406	SUFU	intron_variant			0.9101	0.8846	0.9363	8.197e-11
rs10883740	10	104334822	C	0.4638	0.4355	0.0944	0.2248	SUFU	intron_variant			0.91	0.8845	0.9363	7.797e-11
rs7094614	10	104334874	C	0.464	0.4355	0.0944	0.2406	SUFU	intron_variant			0.9101	0.8846	0.9363	8.197e-11
rs77630251	10	104338370	G	0.4674	0.4355	0.0944	0.232	SUFU	intron_variant			0.9079	0.8825	0.934	2.562e-11
rs729025	10	104342206	T	0.4676	0.4355	0.0944	0.2406	SUFU	intron_variant			0.9083	0.8828	0.9344	3.128e-11
rs11191343	10	104345225	A	0.4675	0.4355	0.0944	0.232	SUFU	intron_variant			0.9077	0.8823	0.9339	2.354e-11
rs3824756	10	104359350	C	0.4676	0.4355	0.0944	0.2406	SUFU	intron_variant			0.9081	0.8827	0.9342	2.833e-11
rs3934495	10	104361711	T	0.4646	0.4355	0.0944	0.232	SUFU	intron_variant			0.9073	0.8819	0.9335	1.923e-11
rs4919666	10	104384029	A	0.4679	0.4355	0.0944	0.2406	SUFU	downstream_gene_variant			0.903	0.8777	0.929	1.971e-12
rs75558045	10	104384211	CT	0.4679	0.4355	0.0934	0.232	SUFU	downstream_gene_variant			0.903	0.8777	0.929	1.971e-12
rs74558061	10	104384337	G	0.4678	0.4355	0.0934	0.2233	SUFU	intron_variant			0.9034	0.8781	0.9294	2.453e-12
rs7086898	10	104386152	G	0.4675	0.4345	0.0934	0.2378	SUFU	intron_variant			0.9018	0.8765	0.9278	1.023e-12
rs17114803	10	104386934	C	0.4674	0.4335	0.0934	0.2378	SUFU	structural_interaction_variant			0.9018	0.8765	0.9278	1.031e-12
rs10786700	10	104387735	T	0.4674	0.4335	0.0934	0.2406	SUFU	intron_variant			0.9019	0.8766	0.9279	1.075e-12
rs4917979	10	104388710	C	0.4674	0.4335	0.0934	0.2378	SUFU	intron_variant			0.9019	0.8766	0.9279	1.075e-12
rs2298278	10	104390303	G	0.4674	0.4335	0.0954	0.2378	SUFU	3_prime_UTR_variant			0.9019	0.8766	0.9279	1.075e-12
rs17114808	10	104391285	T	0.4673	0.4335	0.0924	0.2378	SUFU	3_prime_UTR_variant			0.9025	0.8772	0.9285	1.512e-12
rs17114810	10	104391545	T	0.4674	0.4365	0.0934	0.2378	SUFU	3_prime_UTR_variant			0.9019	0.8766	0.9279	1.056e-12
rs11818043	10	104391627	G	0.4667	0.4335	0.0934	0.2378	SUFU	3_prime_UTR_variant			0.9029	0.8775	0.9289	1.835e-12
rs11191356	10	104393489	G	0.486	0.4514	0.0944	0.2378	SUFU	downstream_gene_variant			0.9053	0.88	0.9313	5.722e-12
rs12573474	10	104393506	G	0.4836	0.4514	0.0934	0.2291	SUFU	downstream_gene_variant			0.9093	0.8839	0.9354	4.812e-11
rs376891853	10	104397008	GAT	0.436	0.4881	0.6262	0.4899	SUFU	downstream_gene_variant			1.091	1.06	1.123	2.001e-09
rs1278434233	10	104397936	T	0.4669	0	0	0	SUFU	downstream_gene_variant			0.9038	0.8784	0.9298	2.97e-12
rs113623394	10	104397939	A	0.4355	0.4901	0.6352	0.4986	SUFU	downstream_gene_variant			1.088	1.058	1.12	5.727e-09
rs3977756	10	104398582	A	0.4374	0.4921	0.6342	0.4986		intergenic_region	SUFU	TRIM8	1.085	1.055	1.116	1.913e-08
rs11191358	10	104399250	T	0.437	0.4901	0.6342	0.4928		intergenic_region	SUFU	TRIM8	1.085	1.055	1.117	1.785e-08
rs10883756	10	104400112	C	0.4373	0.4911	0.6342	0.4986	TRIM8	upstream_gene_variant			1.085	1.055	1.116	1.909e-08
rs10883757	10	104400133	T	0.4655	0.4315	0.0934	0.2349	TRIM8	upstream_gene_variant			0.906	0.8806	0.9321	1.009e-11
rs1466964566	10	104400364	A	0.4373	0	0	0	TRIM8	upstream_gene_variant			1.085	1.055	1.117	1.822e-08
rs7922780	10	104401203	A	0.4384	0.4911	0.6342	0.4928	TRIM8	upstream_gene_variant			1.084	1.053	1.115	3.201e-08
rs5011218	10	104401218	C	0.4654	0.4315	0.0934	0.2291	TRIM8	upstream_gene_variant			0.9059	0.8805	0.932	9.425e-12
rs11191359	10	104401486	T	0.4654	0.4315	0.0934	0.2205	TRIM8	upstream_gene_variant			0.9062	0.8808	0.9324	1.156e-11
rs4146429	10	104401632	C	0.4655	0.4325	0.0934	0.2291	TRIM8	upstream_gene_variant			0.9059	0.8805	0.932	9.591e-12
rs4146428	10	104401721	A	0.4655	0.4315	0.0934	0.2291	TRIM8	upstream_gene_variant			0.9059	0.8805	0.932	9.591e-12
rs1202767795	10	104403085	G	0.1877	0	0	0	TRIM8	upstream_gene_variant			0.9057	0.8803	0.9319	8.799e-12
rs28408682	10	104403310	G	0.4385	0.4911	0.6352	0.4971	TRIM8	upstream_gene_variant			1.084	1.053	1.115	3.035e-08
rs10786701	10	104412308	T	0.4659	0.4315	0.0934	0.2305	TRIM8	intron_variant			0.9049	0.8795	0.931	5.591e-12
rs1362164971	10	104412561	CTT	0.4349	0	0	0	TRIM8	intron_variant			0.9085	0.8828	0.9349	5.15e-11
rs59744075	10	104418617	C	0.4652	0.4296	0.0964	0.2363	TRIM8	downstream_gene_variant			0.9049	0.8795	0.931	5.722e-12
rs10883760	10	104419465	T	0.4652	0.4296	0.0964	0.245	TRIM8	downstream_gene_variant			0.9049	0.8795	0.931	5.689e-12
rs10883761	10	104420018	G	0.4652	0.4296	0.0964	0.2363	TRIM8	downstream_gene_variant			0.9049	0.8795	0.931	5.765e-12
rs11191364	10	104423549	A	0.4545	0	0	0		intergenic_region	TRIM8	ARL3	0.9067	0.8812	0.9329	1.615e-11
rs4244354	10	104426177	A	0.4638	0.4335	0.0974	0.2363		intergenic_region	TRIM8	ARL3	0.9059	0.8805	0.932	9.501e-12
rs10883763	10	104427825	T	0.1811	0.1786	0.0189	0.0865		intergenic_region	TRIM8	ARL3	0.9046	0.8792	0.9307	4.699e-12
rs11191365	10	104430251	A	0.4639	0.4325	0.0974	0.2363	ARL3	downstream_gene_variant			0.9047	0.8793	0.9308	5.045e-12
rs1021973626	10	104431662	G	0.4638	0	0	0	ARL3	downstream_gene_variant			0.9057	0.8804	0.9319	8.806e-12
rs796380641	10	104436019	CT	0.4465	0	0	0	ARL3	3_prime_UTR_variant			1.097	1.066	1.129	1.757e-10
rs8354	10	104436641	T	0.454	0.4494	0.0974	0.2262	ARL3	3_prime_UTR_variant			0.8981	0.8729	0.924	1.362e-13
rs7077678	10	104438565	C	0.4765	0.5228	0.3608	0.5216	ARL3	intron_variant			1.102	1.072	1.134	1.365e-11
rs3837369	10	104442056	ACT	0.4761	0.5238	0.3608	0.4957	ARL3	intron_variant			1.103	1.073	1.135	8.709e-12
rs3781571	10	104442457	T	0.3903	0.3264	0.3091	0.2594	ARL3	intron_variant			1.085	1.054	1.117	3.43e-08
rs3740606	10	104445368	A	0.3904	0.3264	0.3131	0.2608	ARL3	intron_variant			1.085	1.054	1.117	3.379e-08
rs757709273	10	104445545	AG	0.4761	0	0	0	ARL3	intron_variant			1.103	1.073	1.135	9.244e-12
rs11191368	10	104449444	T	0.4547	0.4494	0.0984	0.2291	ARL3	intron_variant			0.898	0.8728	0.9239	1.278e-13
rs768587668	10	104450052	CT	0.499	0	0	0	ARL3	intron_variant			1.098	1.068	1.13	8.139e-11
rs4556473	10	104454700	T	0.4759	0.5228	0.3668	0.5187	ARL3	intron_variant			1.103	1.072	1.135	1.039e-11
rs10883765	10	104456686	C	0.4545	0.4494	0.0984	0.232	ARL3	intron_variant			0.8977	0.8725	0.9236	1.094e-13
rs11191369	10	104457456	G	0.4763	0.5228	0.3628	0.5231	ARL3	intron_variant			1.103	1.072	1.134	1.292e-11
rs7893687	10	104457603	A	0.3906	0.3264	0.3121	0.2622	ARL3	intron_variant			1.085	1.054	1.117	2.763e-08
rs11191373	10	104463676	G	0.476	0.5238	0.3628	0.5173	ARL3	intron_variant			1.103	1.073	1.135	9.335e-12
rs11191375	10	104464657	C	0.4545	0.4504	0.0984	0.2291	ARL3	intron_variant			0.8977	0.8725	0.9236	1.06e-13
rs10883766	10	104464763	A	0.4545	0.4504	0.0984	0.2291	ARL3	intron_variant			0.8977	0.8725	0.9236	1.06e-13
rs12415043	10	104467609	C	0.4547	0.4504	0.0984	0.2378	ARL3	intron_variant			0.8974	0.8722	0.9234	9.385e-14
rs10883767	10	104468583	G	0.4547	0.4504	0.0984	0.2406	ARL3	intron_variant			0.8973	0.8721	0.9232	8.717e-14
rs7089279	10	104469427	A	0.3905	0	0	0	SFXN2	upstream_gene_variant			1.086	1.055	1.117	2.592e-08
rs7076749	10	104469728	A	0.3905	0.3254	0.3091	0.2622	SFXN2	upstream_gene_variant			1.086	1.055	1.117	2.56e-08
rs4919669	10	104471975	A	0.4546	0.4504	0.0984	0.2277	SFXN2	upstream_gene_variant			0.8974	0.8722	0.9233	9.279e-14
rs67160988	10	104472573	A	0.4547	0.4504	0.0984	0.2406	SFXN2	upstream_gene_variant			0.8973	0.8721	0.9232	8.717e-14
rs11191377	10	104472777	C	0.3903	0.3244	0.3052	0.2608	SFXN2	upstream_gene_variant			1.085	1.054	1.117	2.946e-08
rs10786704	10	104475010	T	0.3903	0.3254	0.3052	0.2608	ARL3	upstream_gene_variant			1.085	1.054	1.117	3.018e-08
rs1202015935	10	104476319	C	0.3882	0	0	0	ARL3	upstream_gene_variant			1.086	1.055	1.118	2.189e-08
rs2489741	10	104479875	G	0.4757	0.5228	0.3658	0.5331	SFXN2	intron_variant			1.102	1.072	1.134	1.336e-11
rs11191379	10	104482330	T	0.4548	0.4464	0.0984	0.2378	SFXN2	intron_variant			0.8985	0.8733	0.9244	1.737e-13
rs2902547	10	104482331	A	0.3912	0.3304	0.3052	0.2608	SFXN2	intron_variant			1.085	1.054	1.117	3.086e-08
rs2244524	10	104486974	C	0.387	0.5823	0.4284	0.5259	SFXN2	intron_variant			1.087	1.056	1.119	1.411e-08
rs7917772	10	104487443	A	0.4647	0.4683	0.6561	0.4813	SFXN2	intron_variant			1.098	1.067	1.129	1.076e-10
rs10883768	10	104487973	T	0.4427	0.5228	0.1501	0.268	SFXN2	intron_variant			1.085	1.055	1.116	1.683e-08
rs60459635	10	104500988	T	0.4434	0.5228	0.1511	0.2651	WBP1L	upstream_gene_variant			1.086	1.055	1.117	1.474e-08
rs2297450	10	104503174	T	0.4427	0.5228	0.1511	0.2651	WBP1L	upstream_gene_variant			1.086	1.055	1.117	1.355e-08
rs999867	10	104504564	T	0.4656	0.4573	0.0875	0.2233	WBP1L	intron_variant			0.903	0.8777	0.929	1.929e-12
rs12571643	10	104520277	A	0.465	0.4563	0.0865	0.219	WBP1L	intron_variant			0.9026	0.8773	0.9286	1.529e-12
rs11191389	10	104523018	C	0.4426	0.5218	0.1511	0.2781	WBP1L	intron_variant			1.086	1.056	1.118	1.09e-08
rs59286943	10	104526189	ACT	0.4439	0.5198	0.1501	0.2622	WBP1L	intron_variant			1.085	1.055	1.117	1.663e-08
rs11191393	10	104527430	C	0.4428	0.5218	0.1501	0.2622	WBP1L	intron_variant			1.087	1.056	1.118	1.056e-08
rs72845847	10	104531606	A	0.4429	0.5218	0.1501	0.2622	WBP1L	upstream_gene_variant			1.087	1.056	1.118	9.595e-09
rs1339919	10	104534448	A	0.4425	0.5218	0.1501	0.2622	WBP1L	upstream_gene_variant			1.085	1.055	1.117	1.624e-08
rs4147157	10	104536360	A	0.4655	0.4573	0.0865	0.2205	WBP1L	intron_variant			0.9021	0.8768	0.9281	1.164e-12
rs4147155	10	104536771	G	0.4421	0.5228	0.1521	0.2781	WBP1L	intron_variant			1.086	1.055	1.117	1.541e-08
rs7904248	10	104544753	C	0.3831	0.4315	0.6093	0.487	WBP1L	intron_variant			1.085	1.054	1.117	2.961e-08
rs7904281	10	104544836	G	0.3846	0.4315	0.6074	0.487	WBP1L	intron_variant			1.084	1.053	1.116	4.276e-08
rs7080587	10	104545274	T	0.3833	0.4325	0.6054	0.4769	WBP1L	intron_variant			1.086	1.055	1.118	2.082e-08
rs486955	10	104546284	T	0.4622	0.5238	0.8936	0.7738	WBP1L	intron_variant			1.1	1.069	1.131	5.478e-11
rs1475643	10	104546467	T	0.3834	0.4325	0.5994	0.4712	WBP1L	intron_variant			1.088	1.057	1.12	1.328e-08
rs9663711	10	104547628	A	0.3834	0.4325	0.6074	0.4841	WBP1L	intron_variant			1.088	1.057	1.12	1.228e-08
rs10748830	10	104548382	C	0.3834	0.4325	0.6074	0.4755	WBP1L	intron_variant			1.088	1.057	1.12	1.307e-08
rs10786710	10	104548739	T	0.3834	0.4315	0.6074	0.4769	WBP1L	intron_variant			1.088	1.057	1.12	1.292e-08
rs1018696	10	104549066	G	0.3841	0.4315	0.6083	0.4769	WBP1L	intron_variant			1.087	1.056	1.119	1.557e-08
rs1018697	10	104549224	A	0.3834	0.4315	0.6083	0.4769	WBP1L	intron_variant			1.087	1.056	1.119	1.623e-08
rs1953930	10	104549461	A	0.3834	0.4315	0.6083	0.4827	WBP1L	intron_variant			1.087	1.056	1.119	1.761e-08
rs1953929	10	104549539	G	0.3834	0.4315	0.6083	0.4841	WBP1L	intron_variant			1.087	1.056	1.119	1.761e-08
rs1953928	10	104549649	A	0.3834	0.4315	0.6083	0.4769	WBP1L	intron_variant			1.087	1.056	1.119	1.623e-08
rs284841	10	104550079	A	0.4622	0.5228	0.8936	0.7738	WBP1L	intron_variant			1.099	1.068	1.131	6.456e-11
rs7392913	10	104550538	G	0.3834	0.4306	0.6074	0.4769	WBP1L	intron_variant			1.087	1.056	1.119	1.526e-08
rs2150929	10	104550937	A	0.3833	0.4306	0.6083	0.4755	WBP1L	intron_variant			1.087	1.056	1.119	1.627e-08
rs2150928	10	104550985	A	0.3834	0.4306	0.6083	0.4769	WBP1L	intron_variant			1.087	1.056	1.119	1.483e-08
rs7911528	10	104551567	G	0.3834	0.4306	0.6083	0.4769	WBP1L	intron_variant			1.087	1.056	1.119	1.483e-08
rs6584525	10	104551981	A	0.3834	0.4306	0.6103	0.4769	WBP1L	intron_variant			1.087	1.056	1.119	1.483e-08
rs796321004	10	104552349	C	0.4395	0	0	0	WBP1L	intron_variant			1.099	1.068	1.131	7.105e-11
rs284842	10	104552438	T	0.4002	0.4306	0.6083	0.4769	WBP1L	intron_variant			1.088	1.058	1.12	7.56e-09
rs11191395	10	104552594	C	0.3834	0.4306	0.6093	0.4841	WBP1L	intron_variant			1.087	1.056	1.119	1.514e-08
rs11191396	10	104552865	G	0.3834	0.4306	0.6093	0.4769	WBP1L	intron_variant			1.087	1.056	1.119	1.395e-08
rs4919677	10	104554304	A	0.3834	0.4306	0.6093	0.4769	WBP1L	intron_variant			1.087	1.056	1.119	1.395e-08
rs4919678	10	104554363	G	0.3834	0.4315	0.6083	0.4769	WBP1L	intron_variant			1.087	1.056	1.119	1.418e-08
rs284844	10	104554529	G	0.4622	0.5228	0.8946	0.7738	WBP1L	intron_variant			1.099	1.069	1.131	5.834e-11
rs7073114	10	104555651	T	0.3834	0.4315	0.6103	0.4755	WBP1L	intron_variant			1.087	1.056	1.119	1.731e-08
rs176185	10	104556054	C	0.4647	0.5288	0.8956	0.8012	WBP1L	intron_variant			1.1	1.069	1.132	4.702e-11
rs11191397	10	104558274	A	0.3835	0.4325	0.6093	0.4784	WBP1L	intron_variant			1.087	1.056	1.119	1.673e-08
rs10748831	10	104558743	C	0.3836	0.4335	0.6093	0.4798	WBP1L	intron_variant			1.086	1.055	1.118	1.984e-08
rs2482508	10	104558961	T	0.4623	0.5268	0.8946	0.7738	WBP1L	intron_variant			1.099	1.068	1.131	7.069e-11
rs7088711	10	104559266	A	0.3835	0.4325	0.6093	0.4784	WBP1L	intron_variant			1.087	1.056	1.119	1.658e-08
rs7092051	10	104559477	T	0.3835	0.4325	0.6093	0.4784	WBP1L	intron_variant			1.087	1.056	1.119	1.658e-08
rs7092346	10	104559764	G	0.3835	0.4325	0.6093	0.4784	WBP1L	intron_variant			1.087	1.056	1.119	1.658e-08
rs11395106	10	104560155	CAA	0.3835	0.4325	0.6064	0.4784	WBP1L	intron_variant			1.087	1.056	1.119	1.673e-08
rs2482507	10	104561356	C	0.4614	0.5218	0.8767	0.7637	WBP1L	intron_variant			1.099	1.068	1.131	6.479e-11
rs7909612	10	104561456	A	0.3835	0.4325	0.6093	0.4798	WBP1L	intron_variant			1.087	1.056	1.119	1.658e-08
rs7086400	10	104562097	A	0.3835	0.4325	0.6093	0.4784	WBP1L	intron_variant			1.087	1.056	1.119	1.658e-08
rs1197508389	10	104563364	C	0.461	0	0	0	WBP1L	intron_variant			1.102	1.072	1.134	1.654e-11
rs7918308	10	104563517	T	0.3823	0.4325	0.6103	0.4784	WBP1L	intron_variant			1.088	1.057	1.12	1.072e-08
rs2482505	10	104564057	A	0.4623	0.5268	0.8946	0.7738	WBP1L	intron_variant			1.099	1.068	1.13	8.098e-11
rs10786711	10	104564059	T	0.3835	0.4335	0.6093	0.4784	WBP1L	intron_variant			1.087	1.056	1.119	1.795e-08
rs562752749	10	104565199	CT	0.4337	0.4028	0.0835	0.1916	WBP1L	intron_variant			0.8947	0.8695	0.9207	2.517e-14
rs1187144702	10	104565992	T	0.3833	0	0	0	WBP1L	intron_variant			1.085	1.054	1.117	3.31e-08
rs6584526	10	104566241	C	0.3829	0.4315	0.6093	0.4841	WBP1L	intron_variant			1.086	1.055	1.118	2.183e-08
rs7896903	10	104566417	G	0.3829	0.4315	0.6093	0.4784	WBP1L	intron_variant			1.086	1.055	1.118	2.643e-08
rs111488239	10	104567052	TAGAGGTAAGCAA	0.3828	0.4315	0.6093	0.4784	WBP1L	intron_variant			1.086	1.055	1.118	2.123e-08
rs11314421	10	104568298	C	0.3826	0.4335	0.6093	0.4784	WBP1L	intron_variant			1.088	1.057	1.12	1.204e-08
rs10748832	10	104568480	A	0.3825	0.4315	0.6093	0.4784	WBP1L	intron_variant			1.088	1.057	1.12	1.113e-08
rs11306700	10	104568637	G	0.3824	0.4315	0.6093	0.4784	WBP1L	intron_variant			1.089	1.058	1.121	9.125e-09
rs10624878	10	104568835	CTGTTT	0.3814	0.4276	0.6004	0.4784	WBP1L	intron_variant			1.088	1.057	1.12	1.112e-08
rs17115100	10	104591393	T	0.3345	0.3472	0.0934	0.2017	CYP17A1	intron_variant			0.8825	0.8563	0.9096	4.905e-16
rs1004467	10	104594507	G	0.3276	0.3472	0.0944	0.2118	CYP17A1	intron_variant			0.8886	0.8621	0.9159	2.197e-14
rs3824755	10	104595849	C	0.3122	0.3323	0.0944	0.2133	CYP17A1	intron_variant			0.8753	0.8488	0.9026	2.084e-17
rs138009835	10	104598995	A	0.3122	0.3333	0.0934	0.2017	CYP17A1	upstream_gene_variant			0.8754	0.8489	0.9027	2.225e-17
rs7912206	10	104604563	T	0.3122	0.3333	0.0944	0.2133		intergenic_region	CYP17A1	BORCS7	0.8755	0.849	0.9028	2.324e-17
rs11191416	10	104604916	G	0.3272	0.3482	0.0924	0.2017		intergenic_region	CYP17A1	BORCS7	0.8888	0.8623	0.9162	2.542e-14
rs150786824	10	104612941	A	0.312	0.3343	0.0934	0.2017	BORCS7	upstream_gene_variant			0.8757	0.8491	0.903	2.679e-17
rs112468006	10	104613020	A	0.312	0.3343	0.0934	0.2017	BORCS7	upstream_gene_variant			0.8757	0.8492	0.903	2.731e-17
rs3824754	10	104614350	T	0.312	0.3353	0.0934	0.2017	BORCS7	intron_variant			0.8756	0.8491	0.903	2.637e-17
rs4409766	10	104616663	C	0.27	0.3036	0.0934	0.2133	BORCS7	intron_variant			0.8798	0.852	0.9086	6.011e-15
rs570995629	10	104619327	CT	0.2423	0.2679	0.0825	0.183	BORCS7	intron_variant			0.8663	0.8378	0.8957	3.793e-17
rs11191425	10	104625970	T	0.2588	0.2887	0.0924	0.2017	AS3MT	upstream_gene_variant			0.8686	0.8407	0.8974	2.783e-17
rs11191426	10	104627230	T	0.2587	0.2887	0.0924	0.2017	AS3MT	upstream_gene_variant			0.8686	0.8407	0.8974	2.783e-17
rs7098825	10	104628234	C	0.283	0.3065	0.0964	0.2017	AS3MT	upstream_gene_variant			0.8904	0.8627	0.9191	6.656e-13
rs17878846	10	104630412	T	0.2588	0.2887	0.0964	0.2003		intron_variant	BORCS7	ASMT	0.8685	0.8406	0.8973	2.61e-17
rs12773892	10	104631177	A	0.366	0.4484	0.2356	0.3026		intron_variant	BORCS7	ASMT	0.9026	0.8763	0.9297	1.062e-11
rs10786718	10	104631189	A	0.3264	0.4484	0.2356	0.3012		intron_variant	BORCS7	ASMT	0.8924	0.8657	0.92	2.307e-13
rs1321148642	10	104631484	C	0.3264	0	0	0		intron_variant	BORCS7	ASMT	0.8923	0.8656	0.9199	2.172e-13
rs12767543	10	104631663	A	0.3264	0.4484	0.2356	0.3012		intron_variant	BORCS7	ASMT	0.8923	0.8656	0.9199	2.172e-13
rs7903752	10	104633053	ATTT	0.3263	0.001	0.001	0.013		intron_variant	BORCS7	ASMT	0.8922	0.8654	0.9198	2.047e-13
rs7920657	10	104633244	A	0.3271	0.4484	0.2356	0.3026		intron_variant	BORCS7	ASMT	0.8923	0.8656	0.9199	2.119e-13
rs7920697	10	104633337	C	0.3263	0.4484	0.2356	0.3012		intron_variant	BORCS7	ASMT	0.8921	0.8653	0.9196	1.924e-13
rs12764049	10	104634956	G	0.3261	0.4484	0.2356	0.3012		intron_variant	BORCS7	ASMT	0.8924	0.8657	0.92	2.336e-13
rs12764899	10	104635103	A	0.3261	0.4484	0.2346	0.2896		intron_variant	BORCS7	ASMT	0.8924	0.8656	0.92	2.28e-13
rs12765002	10	104635348	T	0.3261	0.4484	0.2356	0.3012		intron_variant	BORCS7	ASMT	0.8924	0.8656	0.92	2.28e-13
rs12771681	10	104635620	C	0.3261	0.4494	0.2356	0.3012		intron_variant	BORCS7	ASMT	0.8923	0.8655	0.9199	2.196e-13
rs77335224	10	104636276	T	0.2327	0.254	0.0974	0.2075		intron_variant	BORCS7	ASMT	0.8595	0.8308	0.8891	2.019e-18
rs3740393	10	104636655	C	0.2526	0.2867	0.1491	0.2291		intron_variant	BORCS7	ASMT	0.861	0.8331	0.8898	5.23e-19
rs11191434	10	104637508	C	0.239	0.2569	0.0885	0.1844		intron_variant	BORCS7	ASMT	0.8577	0.8294	0.887	3.4e-19
rs3740390	10	104638480	T	0.2526	0.2867	0.0895	0.1945		intron_variant	BORCS7	ASMT	0.8596	0.8317	0.8884	2.251e-19
rs1240023233	10	104639651	G	0.2435	0	0	0		intron_variant	BORCS7	ASMT	0.8605	0.8326	0.8894	5.029e-19
rs1464265912	10	104642140	C	0.2534	0	0	0		intron_variant	BORCS7	ASMT	0.8604	0.8325	0.8891	3.363e-19
rs72841270	10	104642237	G	0.2525	0.2877	0.1441	0.232		intron_variant	BORCS7	ASMT	0.8595	0.8317	0.8883	2.166e-19
rs370133124	10	104642862	G	0.35	0	0	0		intron_variant	BORCS7	ASMT	0.9021	0.8756	0.9294	1.201e-11
rs556819846	10	104646044	T	0.2502	0.003	0.0308	0.0058		intron_variant	BORCS7	ASMT	0.8594	0.8315	0.8883	2.745e-19
rs12768205	10	104647849	T	0.3823	0.496	0.3022	0.3184		intron_variant	BORCS7	ASMT	0.8939	0.8681	0.9204	5.749e-14
rs144662567	10	104648482	C	0.2523	0.2867	0.0895	0.1931		intron_variant	BORCS7	ASMT	0.8588	0.831	0.8876	1.451e-19
rs7100709	10	104649729	C	0.3822	0.497	0.3042	0.3184		intron_variant	BORCS7	ASMT	0.8938	0.868	0.9204	5.581e-14
rs7101182	10	104649781	A	0.3528	0.4683	0.2942	0.3112		intron_variant	BORCS7	ASMT	0.8946	0.8684	0.9217	2.52e-13
rs11191447	10	104652323	T	0.2516	0.2867	0.0895	0.1945		intron_variant	BORCS7	ASMT	0.8604	0.8325	0.8892	4.049e-19
rs10883793	10	104652495	A	0.3825	0.496	0.3022	0.3184		intron_variant	BORCS7	ASMT	0.8933	0.8676	0.9199	4.245e-14
rs34643607	10	104652815	CA	0.3929	0.502	0.3161	0.3559		intron_variant	BORCS7	ASMT	0.9042	0.8783	0.9308	1.029e-11
rs12782585	10	104653473	T	0.3825	0.495	0.3022	0.3184		intron_variant	BORCS7	ASMT	0.893	0.8673	0.9195	3.532e-14
rs10883795	10	104654577	C	0.3825	0.496	0.3022	0.3184		intron_variant	BORCS7	ASMT	0.8932	0.8674	0.9197	3.889e-14
rs10883796	10	104655315	A	0.3825	0.496	0.3022	0.3184		intron_variant	BORCS7	ASMT	0.8932	0.8674	0.9197	3.889e-14
rs74233296	10	104655350	C	0.2522	0.2867	0.0895	0.1945		intron_variant	BORCS7	ASMT	0.8587	0.8308	0.8874	1.307e-19
rs4363528	10	104655515	G	0.3837	0.496	0.3022	0.317		intron_variant	BORCS7	ASMT	0.8925	0.8668	0.919	2.572e-14
rs7896290	10	104656015	A	0.3825	0.496	0.3022	0.3184		intron_variant	BORCS7	ASMT	0.8932	0.8674	0.9197	3.889e-14
rs35125602	10	104656039	A	0.2522	0.2867	0.0895	0.1945		intron_variant	BORCS7	ASMT	0.8587	0.8308	0.8874	1.307e-19
rs1182305567	10	104657143	G	0.381	0	0	0		intron_variant	BORCS7	ASMT	0.8922	0.8665	0.9188	2.367e-14
rs113282265	10	104657248	G	0.2522	0.2867	0.0895	0.1931		intron_variant	BORCS7	ASMT	0.8586	0.8308	0.8874	1.293e-19
rs12219346	10	104657300	C	0.3825	0.496	0.3022	0.3184		intron_variant	BORCS7	ASMT	0.8931	0.8673	0.9196	3.605e-14
rs12218148	10	104657469	A	0.2522	0.2867	0.0895	0.1931		intron_variant	BORCS7	ASMT	0.8586	0.8308	0.8874	1.293e-19
rs7909286	10	104658992	G	0.3821	0.4911	0.3022	0.317		intron_variant	BORCS7	ASMT	0.8933	0.8675	0.9198	4.165e-14
rs7909591	10	104659018	T	0.3821	0.4911	0.3022	0.317		intron_variant	BORCS7	ASMT	0.8933	0.8675	0.9198	4.165e-14
rs10883797	10	104659682	C	0.3821	0.4911	0.3022	0.317		intron_variant	BORCS7	ASMT	0.8933	0.8675	0.9198	4.165e-14
rs11191453	10	104659852	C	0.2522	0.2867	0.0895	0.1931		intron_variant	BORCS7	ASMT	0.8586	0.8308	0.8874	1.293e-19
rs11191454	10	104660004	G	0.2522	0.2867	0.0895	0.1916		intron_variant	BORCS7	ASMT	0.8583	0.8305	0.8871	1.045e-19
rs10786722	10	104660068	T	0.3821	0.4911	0.3022	0.317		intron_variant	BORCS7	ASMT	0.8934	0.8676	0.9199	4.413e-14
rs10883798	10	104660688	G	0.2522	0.2867	0.0905	0.1931	AS3MT	3_prime_UTR_variant			0.8586	0.8308	0.8874	1.293e-19
rs111383152	10	104660869	A	0.2858	0.3413	0.2008	0.2406	AS3MT	3_prime_UTR_variant			0.8842	0.8567	0.9126	2.245e-14
rs17884001	10	104661245	T	0.2529	0.2887	0.0905	0.1931	AS3MT	3_prime_UTR_variant			0.8598	0.8319	0.8885	2.396e-19
rs1046778	10	104661484	C	0.3806	0.4901	0.3022	0.317	AS3MT	3_prime_UTR_variant			0.8925	0.8668	0.9191	2.839e-14
rs4568943	10	104661881	A	0.2522	0.2867	0.0895	0.1931		downstream_gene_variant	BORCS7	ASMT	0.8586	0.8308	0.8874	1.293e-19
rs11191459	10	104662118	A	0.3821	0.4911	0.3022	0.317		downstream_gene_variant	BORCS7	ASMT	0.8934	0.8676	0.9199	4.388e-14
rs17879819	10	104662215	T	0.2522	0.2867	0.0895	0.1931		downstream_gene_variant	BORCS7	ASMT	0.8586	0.8308	0.8874	1.293e-19
rs7897654	10	104662458	C	0.3821	0.4911	0.3022	0.317		downstream_gene_variant	BORCS7	ASMT	0.8934	0.8676	0.9199	4.419e-14
rs7912578	10	104662673	G	0.3821	0.4911	0.3032	0.317		downstream_gene_variant	BORCS7	ASMT	0.8934	0.8676	0.9199	4.419e-14
rs10883799	10	104663310	A	0.3821	0.4911	0.3022	0.317		downstream_gene_variant	BORCS7	ASMT	0.8933	0.8675	0.9198	4.139e-14
rs12221193	10	104665267	C	0.252	0.2867	0.0895	0.1931		downstream_gene_variant	BORCS7	ASMT	0.8594	0.8316	0.8883	2.186e-19
rs185575325	10	104665997	G	0.2521	0.2867	0.0895	0.1916		downstream_gene_variant	BORCS7	ASMT	0.8601	0.8322	0.889	3.327e-19
rs77180047	10	104666757	A	0.2525	0.2867	0.0895	0.1931		intergenic_region	BORCS7	ASMT	0.8585	0.8307	0.8873	1.152e-19
rs7475853	10	104673097	A	0.2528	0.2867	0.0895	0.1931	CNNM2	upstream_gene_variant			0.8587	0.8308	0.8874	1.249e-19
rs866411378	10	104675802	A	0.256	0	0	0	CNNM2	upstream_gene_variant			0.8638	0.8359	0.8926	2.07e-18
rs12221064	10	104677126	T	0.2528	0.2867	0.0895	0.1931	CNNM2	upstream_gene_variant			0.8588	0.8309	0.8875	1.327e-19
rs2297787	10	104680137	A	0.2591	0.2599	0.0924	0.2003	CNNM2	intron_variant			0.8674	0.8395	0.8961	1.299e-17
rs17115213	10	104681143	G	0.2534	0.2867	0.0895	0.1916	CNNM2	intron_variant			0.858	0.8302	0.8867	7.626e-20
rs77602510	10	104682602	A	0.2469	0.2857	0.0895	0.1931	CNNM2	intron_variant			0.8531	0.8252	0.882	7.722e-21
rs78821730	10	104684544	A	0.2469	0.2857	0.0895	0.1931	CNNM2	intron_variant			0.8531	0.8252	0.882	7.722e-21
rs12411886	10	104685299	A	0.2469	0.2857	0.0895	0.1916	CNNM2	intron_variant			0.8528	0.8249	0.8816	6.183e-21
rs10509759	10	104689665	T	0.247	0.2857	0.0895	0.1916	CNNM2	downstream_gene_variant			0.8529	0.825	0.8818	6.704e-21
rs112699822	10	104692633	A	0.247	0.2857	0.0895	0.1931	CNNM2	intron_variant			0.8529	0.825	0.8818	6.704e-21
rs112314091	10	104694654	A	0.247	0.2857	0.0895	0.1931	CNNM2	intron_variant			0.8529	0.825	0.8818	6.704e-21
rs757649586	10	104696990	A	0.247	0	0	0	CNNM2	intron_variant			0.8529	0.825	0.8818	6.704e-21
rs5011520	10	104697516	A	0.247	0.2857	0.0895	0.1931	CNNM2	intron_variant			0.8529	0.825	0.8818	6.704e-21
rs12414777	10	104697781	T	0.3672	0.38	0.2038	0.2954	CNNM2	intron_variant			0.9197	0.893	0.9471	2.306e-08
rs540328702	10	104698030	TA	0.3511	0.3552	0.1998	0.2738	CNNM2	intron_variant			0.9142	0.8874	0.9418	3.262e-09
rs11191472	10	104707016	T	0.2472	0.2857	0.0895	0.1916	CNNM2	intron_variant			0.8513	0.8235	0.8801	2.236e-21
rs10883806	10	104713076	T	0.2472	0.2857	0.0895	0.1931	CNNM2	intron_variant			0.8513	0.8235	0.8801	2.268e-21
rs11191474	10	104713113	C	0.2473	0.2867	0.0895	0.1945	CNNM2	intron_variant			0.8512	0.8234	0.88	2.136e-21
rs11191475	10	104713162	T	0.2472	0.2857	0.0895	0.1931	CNNM2	intron_variant			0.8513	0.8235	0.8801	2.268e-21
rs12413409	10	104719096	A	0.2472	0.2857	0.0895	0.1945	CNNM2	intron_variant			0.8514	0.8235	0.8801	2.306e-21
rs10883808	10	104721126	T	0.2472	0.2857	0.0895	0.1945	CNNM2	intron_variant			0.8513	0.8235	0.8801	2.268e-21
rs78260931	10	104721962	C	0.2472	0.2847	0.0895	0.1931	CNNM2	intron_variant			0.8513	0.8235	0.8801	2.268e-21
rs11191479	10	104723620	C	0.2476	0.2867	0.0895	0.1945	CNNM2	intron_variant			0.8515	0.8237	0.8803	2.518e-21
rs11191484	10	104729249	A	0.2476	0.2867	0.0895	0.1931	CNNM2	intron_variant			0.8515	0.8237	0.8803	2.434e-21
rs75533799	10	104733275	G	0.3211	0	0	0	CNNM2	intron_variant			0.8825	0.8559	0.9099	1.143e-15
rs11191488	10	104735236	AC	0.2476	0	0	0	CNNM2	intron_variant			0.8515	0.8237	0.8803	2.434e-21
rs145010450	10	104737697	TG	0.2476	0.2857	0.0895	0.1945	CNNM2	intron_variant			0.8515	0.8237	0.8803	2.434e-21
rs10883815	10	104739179	C	0.2476	0.2857	0.0895	0.1945	CNNM2	intron_variant			0.8514	0.8236	0.8802	2.345e-21
rs550634599	10	104739677	AT	0.2501	0.2986	0.0964	0.2046	CNNM2	intron_variant			0.8548	0.827	0.8836	1.669e-20
rs112390216	10	104741031	T	0.2476	0.2857	0.0895	0.1945	CNNM2	intron_variant			0.8512	0.8234	0.88	2.026e-21
rs12260436	10	104741114	C	0.4259	0.4315	0.2763	0.3386	CNNM2	intron_variant			0.9179	0.892	0.9446	4.504e-09
rs3902934	10	104746649	G	0.3916	0.5119	0.4165	0.415	CNNM2	intron_variant			0.8955	0.8698	0.922	1.158e-13
rs77860422	10	104748009	A	0.2481	0.2867	0.0895	0.196	CNNM2	intron_variant			0.8515	0.8237	0.8802	2.216e-21
rs1890184	10	104748459	C	0.3912	0.5109	0.4165	0.415	CNNM2	intron_variant			0.8954	0.8697	0.9219	1.078e-13
rs572510752	10	104749244	TA	0.2464	0.2827	0.0895	0.1916	CNNM2	intron_variant			0.8541	0.8262	0.883	1.477e-20
rs541745677	10	104749705	CTT	0.2474	0.2857	0.0855	0.1902	CNNM2	intron_variant			0.8508	0.823	0.8795	1.56e-21
rs10883816	10	104749725	G	0.3916	0.5119	0.4165	0.415	CNNM2	intron_variant			0.8955	0.8698	0.922	1.127e-13
rs10509757	10	104752960	A	0.3912	0.5109	0.4165	0.415	CNNM2	intron_variant			0.8954	0.8697	0.9219	1.1e-13
rs10883817	10	104755431	A	0.3914	0.5109	0.4155	0.415	CNNM2	intron_variant			0.8959	0.8702	0.9224	1.436e-13
rs7911789	10	104756374	C	0.3915	0.5119	0.4165	0.4164	CNNM2	intron_variant			0.8956	0.8698	0.922	1.167e-13
rs11191499	10	104764271	C	0.2469	0.2847	0.0895	0.1945	CNNM2	intron_variant			0.8519	0.824	0.8807	3.287e-21
rs67908413	10	104764989	C	0.3913	0.5119	0.4165	0.4164	CNNM2	intron_variant			0.8956	0.8699	0.9221	1.202e-13
rs11191502	10	104765494	G	0.2473	0.2857	0.0895	0.1945	CNNM2	intron_variant			0.8511	0.8233	0.8799	1.925e-21
rs113554404	10	104766120	T	0.2471	0.2847	0.0895	0.1945	CNNM2	intron_variant			0.851	0.8232	0.8798	1.899e-21
rs11191505	10	104766891	T	0.2471	0.2847	0.0895	0.1916	CNNM2	intron_variant			0.851	0.8232	0.8798	1.899e-21
rs74444347	10	104769275	C	0.2471	0.2847	0.0895	0.1945	CNNM2	intron_variant			0.851	0.8232	0.8798	1.899e-21
rs12221335	10	104769392	A	0.2471	0.2847	0.0895	0.1945	CNNM2	intron_variant			0.851	0.8232	0.8798	1.899e-21
rs11191511	10	104769709	C	0.2471	0.2847	0.0895	0.1945	CNNM2	intron_variant			0.8511	0.8233	0.8799	2.025e-21
rs11191514	10	104773364	T	0.2471	0.2847	0.0905	0.1945	CNNM2	intron_variant			0.851	0.8232	0.8798	1.899e-21
rs77787671	10	104776205	T	0.2477	0.2857	0.0895	0.1945	CNNM2	intron_variant			0.8509	0.8231	0.8796	1.619e-21
rs11191515	10	104776527	A	0.2476	0.2847	0.0905	0.1916	CNNM2	intron_variant			0.8509	0.8231	0.8796	1.613e-21
rs747219957	10	104778443	C	0.2479	0	0	0	CNNM2	intron_variant			0.8507	0.8229	0.8795	1.441e-21
rs113970872	10	104778812	T	0.2479	0.2847	0.0895	0.1945	CNNM2	intron_variant			0.8507	0.8229	0.8795	1.441e-21
rs11191517	10	104780038	A	0.2479	0.2847	0.0895	0.1945	CNNM2	intron_variant			0.8507	0.8229	0.8795	1.441e-21
rs11191519	10	104784918	T	0.2476	0.2847	0.0895	0.1945	CNNM2	intron_variant			0.8518	0.8239	0.8806	2.971e-21
rs11191521	10	104789475	G	0.2471	0.2857	0.0885	0.1931	CNNM2	intron_variant			0.8515	0.8236	0.8802	2.478e-21
rs11191522	10	104789580	A	0.247	0.2847	0.0885	0.1945	CNNM2	intron_variant			0.8511	0.8233	0.8799	2.054e-21
rs78392571	10	104789637	A	0.2146	0.2907	0.2594	0.2752	CNNM2	intron_variant			0.8886	0.858	0.9202	3.848e-11
rs755312871	10	104792250	C	0.2472	0	0	0	CNNM2	intron_variant			0.8519	0.824	0.8806	3.201e-21
rs1310794852	10	104792418	CT	0.4755	0	0	0	CNNM2	intron_variant			0.9055	0.8802	0.9316	6.731e-12
rs75970938	10	104793648	C	0.2471	0.2857	0.0885	0.1916	CNNM2	intron_variant			0.8518	0.824	0.8806	3.157e-21
rs79668541	10	104793904	T	0.2471	0.2857	0.0885	0.1916	CNNM2	intron_variant			0.8518	0.824	0.8806	3.157e-21
rs76752100	10	104794086	T	0.2472	0.2867	0.0905	0.1945	CNNM2	intron_variant			0.8522	0.8243	0.881	3.909e-21
rs10786733	10	104794947	A	0.3915	0.5129	0.4125	0.4135	CNNM2	intron_variant			0.8963	0.8705	0.9228	1.731e-13
rs140473396	10	104795885	GAC	0.2465	0.2847	0.0974	0.1974	CNNM2	intron_variant			0.8476	0.8198	0.8763	2.203e-22
rs11191531	10	104806898	C	0.2471	0.2877	0.0885	0.1931	CNNM2	intron_variant			0.8534	0.8255	0.8823	9.126e-21
rs12219027	10	104811203	C	0.2471	0.2877	0.0885	0.1945	CNNM2	intron_variant			0.8536	0.8257	0.8824	9.92e-21
rs10883823	10	104812331	C	0.3905	0.5109	0.4135	0.4135	CNNM2	intron_variant			0.8966	0.8708	0.9231	2.16e-13
rs10883824	10	104812897	G	0.3906	0.5129	0.4135	0.4135	CNNM2	intron_variant			0.897	0.8713	0.9236	2.751e-13
rs772071322	10	104814347	G	0.2466	0	0	0	CNNM2	intron_variant			0.8529	0.825	0.8818	7.061e-21
rs11191534	10	104815827	G	0.2486	0.2897	0.0885	0.1945	CNNM2	intron_variant			0.8539	0.826	0.8826	9.52e-21
rs745753578	10	104815871	A	0.2532	0	0	0	CNNM2	intron_variant			0.8587	0.8309	0.8875	1.323e-19
rs11191542	10	104824324	A	0.3917	0.5139	0.4135	0.4135	CNNM2	intron_variant			0.897	0.8713	0.9235	2.626e-13
rs11191543	10	104824387	A	0.2476	0.2877	0.0895	0.1945	CNNM2	intron_variant			0.8529	0.8251	0.8817	5.876e-21
rs3781285	10	104825665	G	0.2476	0.2877	0.0885	0.1916	CNNM2	intron_variant			0.8529	0.825	0.8817	5.727e-21
rs773933200	10	104828026	G	0.2477	0	0	0	CNNM2	intron_variant			0.8533	0.8254	0.8821	7.408e-21
rs1926032	10	104829469	T	0.247	0.2837	0.0706	0.183	CNNM2	intron_variant			0.8566	0.8286	0.8855	6.267e-20
rs10883826	10	104830819	G	0.3924	0.5159	0.4125	0.4135	CNNM2	intron_variant			0.8987	0.8729	0.9252	6.398e-13
rs943037	10	104835919	T	0.2478	0.2877	0.0885	0.1916	CNNM2	synonymous_variant			0.8533	0.8254	0.8821	7.39e-21
rs943036	10	104836047	C	0.3916	0.5129	0.4135	0.4135	CNNM2	intron_variant			0.898	0.8722	0.9245	4.524e-13
rs943035	10	104839152	C	0.3919	0.5129	0.4135	0.4135	CNNM2	downstream_gene_variant			0.8983	0.8725	0.9248	5.244e-13
rs12219901	10	104840967	G	0.2478	0.2877	0.0885	0.1945	CNNM2	downstream_gene_variant			0.8533	0.8254	0.8821	7.39e-21
rs7921574	10	104840970	C	0.3919	0.5129	0.4135	0.4135	CNNM2	downstream_gene_variant			0.898	0.8722	0.9245	4.508e-13
rs10458729	10	104841479	T	0.2477	0.2867	0.0885	0.1945	CNNM2	downstream_gene_variant			0.8536	0.8257	0.8824	8.974e-21
rs7092200	10	104844872	C	0.3919	0.5129	0.4414	0.4352	NT5C2	downstream_gene_variant			0.8983	0.8725	0.9249	5.34e-13
rs11191548	10	104846178	C	0.2482	0.2887	0.0885	0.1931	NT5C2	downstream_gene_variant			0.8537	0.8258	0.8825	9.21e-21
rs8139	10	104848123	A	0.3915	0.5119	0.4135	0.4135	NT5C2	3_prime_UTR_variant			0.8976	0.8719	0.9242	3.682e-13
rs10430665	10	104848430	T	0.2476	0.2897	0.0885	0.1945	NT5C2	3_prime_UTR_variant			0.8527	0.8249	0.8815	5.247e-21
rs10786736	10	104849116	C	0.2477	0.2877	0.1163	0.2133	NT5C2	3_prime_UTR_variant			0.853	0.8252	0.8818	6.361e-21
rs3740387	10	104849468	A	0.3792	0.499	0.4135	0.4135	NT5C2	synonymous_variant			0.8918	0.8661	0.9184	2.052e-14
rs11191551	10	104850835	G	0.248	0.2887	0.0885	0.1945	NT5C2	sequence_feature			0.8537	0.8258	0.8825	9.043e-21
rs17094683	10	104851301	T	0.2479	0.2887	0.0885	0.1945	NT5C2	sequence_feature			0.8532	0.8253	0.882	6.624e-21
rs12217501	10	104851889	C	0.2477	0.2877	0.0885	0.1916	NT5C2	intron_variant			0.8521	0.8243	0.8809	3.533e-21
rs12220743	10	104851912	T	0.2477	0.2877	0.0885	0.1945	NT5C2	intron_variant			0.8521	0.8243	0.8809	3.533e-21
rs12412038	10	104856162	A	0.2478	0.2877	0.0875	0.1945	NT5C2	intron_variant			0.8526	0.8247	0.8814	4.688e-21
rs3215816	10	104856764	C	0.2478	0.2877	0.0875	0.1974	NT5C2	intron_variant			0.8526	0.8247	0.8814	4.688e-21
rs11191555	10	104857523	C	0.2479	0.2887	0.0875	0.1945	NT5C2	intron_variant			0.8527	0.8249	0.8815	5.079e-21
rs370574766	10	104861271	A	0.2592	0	0	0	NT5C2	sequence_feature			0.8666	0.8385	0.8955	1.346e-17
rs11191557	10	104864614	G	0.2478	0.2877	0.0875	0.1945	NT5C2	sequence_feature			0.8526	0.8248	0.8814	4.753e-21
rs11191558	10	104864678	A	0.2478	0.2877	0.0875	0.1945	NT5C2	sequence_feature			0.8526	0.8248	0.8814	4.753e-21
rs11191559	10	104867686	T	0.2481	0.2887	0.0875	0.1988	NT5C2	intron_variant			0.8529	0.8251	0.8817	5.63e-21
rs11191560	10	104869038	C	0.2481	0.2887	0.0875	0.1945	NT5C2	intron_variant			0.8523	0.8245	0.881	3.749e-21
rs12413046	10	104871204	G	0.2478	0.2877	0.0875	0.1945	NT5C2	intron_variant			0.8526	0.8248	0.8814	4.812e-21
rs10883832	10	104871279	G	0.2478	0.2877	0.0875	0.1945	NT5C2	intron_variant			0.8526	0.8248	0.8814	4.812e-21
rs9633712	10	104873761	C	0.2465	0.2867	0.0875	0.1974	NT5C2	intron_variant			0.8534	0.8255	0.8823	9.677e-21
rs79082900	10	104877302	C	0.2478	0.2877	0.0875	0.1945	NT5C2	intron_variant			0.8526	0.8248	0.8814	4.745e-21
rs11191564	10	104878543	T	0.2478	0.2877	0.0875	0.1974	NT5C2	intron_variant			0.8526	0.8248	0.8814	4.745e-21
rs529049131	10	104879855	CA	0.2482	0.2887	0.0915	0.2089	NT5C2	intron_variant			0.8529	0.8251	0.8817	5.624e-21
rs1060240	10	104883337	G	0.2478	0.2877	0.0875	0.1974	NT5C2	intron_variant			0.8526	0.8248	0.8814	4.812e-21
rs10883835	10	104884208	C	0.2478	0.2877	0.0875	0.1974	NT5C2	intron_variant			0.8526	0.8248	0.8814	4.812e-21
rs11191568	10	104886374	A	0.2478	0.2877	0.0875	0.1974	NT5C2	intron_variant			0.8526	0.8248	0.8814	4.745e-21
rs112924565	10	104888866	A	0.3854	0.4921	0.2465	0.281	NT5C2	intron_variant			0.8922	0.8665	0.9187	2.08e-14
rs200372827	10	104890340	T	0.3509	0.5913	0.6163	0.6513	NT5C2	intron_variant			1.087	1.055	1.119	3.342e-08
rs732998	10	104897901	C	0.2475	0.2877	0.0875	0.1974	NT5C2	intron_variant			0.8527	0.8248	0.8815	5.564e-21
rs11191574	10	104898126	T	0.2477	0.2877	0.0885	0.1974	NT5C2	intron_variant			0.8522	0.8244	0.881	3.799e-21
rs11191575	10	104898337	T	0.2477	0.2877	0.0875	0.1974	NT5C2	intron_variant			0.8522	0.8244	0.881	3.799e-21
rs79993475	10	104901031	G	0.2477	0.2887	0.0875	0.1974	NT5C2	intron_variant			0.8523	0.8244	0.881	3.852e-21
rs12220375	10	104901491	C	0.2477	0.2887	0.0875	0.1945	NT5C2	intron_variant			0.8523	0.8244	0.881	3.852e-21
rs138172222	10	104902430	GA	0.2477	0.2887	0.0875	0.1974	NT5C2	intron_variant			0.8523	0.8244	0.881	3.852e-21
rs11191580	10	104906211	C	0.2497	0.2877	0.0875	0.1945	NT5C2	intron_variant			0.8533	0.8255	0.8821	7.886e-21
rs79680647	10	104910959	A	0.2368	0.2827	0.0875	0.1974	NT5C2	intron_variant			0.8494	0.8213	0.8786	2.555e-21
rs11191582	10	104913653	A	0.2272	0.2649	0.0885	0.1931	NT5C2	intron_variant			0.8504	0.8218	0.88	1.539e-20
rs74233809	10	104913940	C	0.2335	0.2748	0.0885	0.2003	NT5C2	intron_variant			0.85	0.8217	0.8793	5.39e-21
rs12416331	10	104928914	A	0.2372	0.2837	0.0875	0.1945	NT5C2	intron_variant			0.8492	0.821	0.8783	2.05e-21
rs11191587	10	104929716	C	0.2475	0.2887	0.0875	0.1974	NT5C2	intron_variant			0.8534	0.8255	0.8822	8.408e-21
rs12219304	10	104931584	C	0.2405	0.2698	0.0875	0.196	NT5C2	intron_variant			0.8565	0.8283	0.8857	1.264e-19
rs551425186	10	104938590	CA	0.3311	0.3254	0.0785	0.1657	NT5C2	intron_variant			0.9025	0.8756	0.9301	2.752e-11
rs11191593	10	104939215	C	0.2467	0.2887	0.0875	0.1974	NT5C2	intron_variant			0.8542	0.8263	0.8831	1.602e-20
rs79237883	10	104940946	C	0.2469	0.2877	0.0875	0.1945	NT5C2	intron_variant			0.8541	0.8262	0.883	1.467e-20
rs34747231	10	104942244	G	0.2468	0.2887	0.0875	0.1945	NT5C2	intron_variant			0.854	0.826	0.8828	1.33e-20
rs77420391	10	104945823	A	0.2301	0.2639	0.0875	0.196	NT5C2	intron_variant			0.8518	0.8233	0.8813	2.54e-20
rs761360417	10	104954777	T	0.255	0	0	0	NT5C2	upstream_gene_variant			0.861	0.8333	0.8898	3.987e-19
rs12414028	10	104957629	A	0.2607	0.2976	0.0895	0.1369	NT5C2	upstream_gene_variant			0.8943	0.8657	0.9238	1.614e-11
rs112913898	10	104958900	A	0.2503	0.2946	0.0885	0.196		intergenic_region	NT5C2	RPEL1	0.8672	0.839	0.8962	2.349e-17
rs11191607	10	104959188	T	0.2606	0.2996	0.0885	0.196		intergenic_region	NT5C2	RPEL1	0.8707	0.8428	0.8994	6.795e-17
rs113278154	10	104960464	T	0.2682	0.3204	0.0885	0.1974		intergenic_region	NT5C2	RPEL1	0.8684	0.8408	0.8968	9.499e-18
rs1750480	10	104965551	G	0.4934	0.503	0.6282	0.549		intergenic_region	NT5C2	RPEL1	1.088	1.058	1.119	4.543e-09
rs1773924	10	104965552	C	0.4931	0.502	0.6292	0.549		intergenic_region	NT5C2	RPEL1	1.088	1.058	1.12	4.151e-09
rs10883848	10	104973061	A	0.3449	0.6032	0.66	0.6888		intergenic_region	NT5C2	RPEL1	0.9178	0.8908	0.9457	1.902e-08
rs931164865	10	104985793	T	0.4938	0	0	0		intergenic_region	NT5C2	RPEL1	1.084	1.054	1.115	2.126e-08
rs7082288	10	104995486	T	0.3712	0.5665	0.5517	0.5908		intergenic_region	NT5C2	RPEL1	0.9213	0.8947	0.9487	4.176e-08
rs6584542	10	104995495	A	0.3513	0.5883	0.662	0.683		intergenic_region	NT5C2	RPEL1	0.914	0.8872	0.9416	3.153e-09
rs4917384	10	104995788	T	0.3555	0.5893	0.66	0.6888		intergenic_region	NT5C2	RPEL1	0.914	0.8873	0.9415	2.816e-09
rs10748841	10	104996309	G	0.3555	0.5903	0.66	0.6873		intergenic_region	NT5C2	RPEL1	0.914	0.8873	0.9415	2.816e-09
rs7913461	10	105001325	G	0.3664	0.5694	0.5408	0.5922	RPEL1	upstream_gene_variant			0.9219	0.8952	0.9494	5.855e-08
rs4917385	10	105003721	T	0.3513	0.5903	0.6501	0.6859	RPEL1	upstream_gene_variant			0.9143	0.8875	0.9419	3.539e-09
rs1712509	10	105013870	T	0.348	0.4048	0.3489	0.3156		intergenic_region	RPEL1	INA	0.9149	0.8881	0.9426	5.142e-09
rs1712512	10	105016977	T	0.3464	0.4038	0.3489	0.3141		intergenic_region	RPEL1	INA	0.916	0.8891	0.9438	8.387e-09
rs1163073	10	105022934	C	0.3479	0.4048	0.3489	0.3156		intergenic_region	RPEL1	INA	0.9151	0.8882	0.9428	5.551e-09
rs7477753	10	105025011	A	0.3482	0.4058	0.3767	0.3501		intergenic_region	RPEL1	INA	0.9148	0.8879	0.9424	4.715e-09
rs1314975469	10	105025041	G	0.3482	0	0	0		intergenic_region	RPEL1	INA	0.9148	0.8879	0.9424	4.715e-09
rs7076274	10	105046007	A	0.3217	0.3571	0.3469	0.3184	INA	intron_variant			0.9047	0.8776	0.9327	1.19e-10
rs3740381	10	105046689	C	0.322	0.3571	0.3469	0.3184	INA	intron_variant			0.905	0.8778	0.933	1.334e-10
rs7917388	10	105054963	T	0.3093	0.3442	0.3469	0.3184	INA	downstream_gene_variant			0.9155	0.8877	0.9441	1.958e-08
rs11191642	10	105055912	G	0.3093	0.3442	0.3479	0.3184		intergenic_region	INA	PCGF6	0.9154	0.8877	0.9441	1.928e-08
rs11191648	10	105059896	C	0.1812	0.2361	0.0924	0.1988	PCGF6	downstream_gene_variant			0.877	0.8449	0.9103	5.206e-12
rs61869825	10	105073070	T	0.3098	0.3433	0.3469	0.3184	PCGF6	intron_variant			0.9166	0.8888	0.9453	3.056e-08
rs12220267	10	105075712	T	0.3053	0.3433	0.3469	0.3184	PCGF6	intron_variant			0.9167	0.8888	0.9455	3.63e-08
rs11191658	10	105096021	G	0.3106	0.3433	0.3479	0.3184	PCGF6	intron_variant			0.9149	0.8871	0.9435	1.503e-08
rs72846198	10	105098024	A	0.3106	0.3433	0.3469	0.3184	PCGF6	intron_variant			0.9149	0.8871	0.9435	1.503e-08
rs11191660	10	105102965	A	0.3111	0.3433	0.3459	0.3184	PCGF6	intron_variant			0.9186	0.8908	0.9473	6.268e-08
rs113528138	10	105125451	A	0.3107	0.3433	0.3479	0.3184	TAF5	upstream_gene_variant			0.9151	0.8874	0.9438	1.635e-08
rs11191667	10	105128898	A	0.3088	0.3433	0.3479	0.317	TAF5	intron_variant			0.917	0.8892	0.9457	3.606e-08
rs373587088	10	105135813	CA	0.294	0.3145	0.326	0.3084	TAF5	intron_variant			0.9123	0.8842	0.9413	8.908e-09
rs7911488	10	105154089	G	0.3109	0.3433	0.3479	0.317	USMG5	5_prime_UTR_premature_start_codon_gain_variant			0.9155	0.8878	0.9441	1.911e-08
rs7076463	10	105161778	T	0.3111	0.3433	0.3479	0.317	PDCD11	intron_variant			0.916	0.8882	0.9446	2.264e-08
rs11191683	10	105170649	T	0.311	0.3423	0.3469	0.317	PDCD11	intron_variant			0.916	0.8882	0.9446	2.274e-08
rs2271751	10	105175131	C	0.3112	0.3442	0.3489	0.3213	PDCD11	intron_variant			0.9156	0.8878	0.9442	1.923e-08
rs35435808	10	105180910	T	0.3023	0.3313	0.3897	0.3444	PDCD11	intron_variant			0.9127	0.8849	0.9415	7.797e-09
rs71471284	10	105186697	A	0.2838	0.3274	0.3867	0.3458	PDCD11	intron_variant			0.9122	0.8839	0.9415	1.218e-08
rs11191686	10	105187746	A	0.2958	0.3304	0.3897	0.3473	PDCD11	intron_variant			0.9094	0.8815	0.9383	2.505e-09
rs10883870	10	105215651	G	0.2701	0.3105	0.4225	0.317	CALHM2	upstream_gene_variant			0.9122	0.8835	0.9419	1.793e-08
rs612652	11	1887216	T	0.2209	0.7698	0.6312	0.7435	LSP1	upstream_gene_variant			0.9074	0.8767	0.9391	3.069e-08		2.419e-08
rs7938342	11	1887806	T	0.2164	0.7688	0.6322	0.7622	LSP1	missense_variant			0.906	0.8752	0.938	2.419e-08
rs61868776	11	1890321	T	0.1483	0.1488	0.2565	0.1585	LSP1	upstream_gene_variant			0.8975	0.8621	0.9344	1.436e-07
rs592373	11	1890990	G	0.2145	0.7758	0.675	0.7651	LSP1	upstream_gene_variant			0.9121	0.881	0.9444	2.196e-07
rs4980388	11	1893104	A	0.212	0.2232	0.335	0.2205	LSP1	intron_variant			0.9098	0.8786	0.9421	1.104e-07
rs113563848	11	1893506	T	0.2138	0	0	0	LSP1	intron_variant			0.9097	0.8786	0.9419	9.84e-08
rs4980387	11	1893851	T	0.2148	0.2292	0.3797	0.2493	LSP1	intron_variant			0.9101	0.8791	0.9423	1.074e-07
rs112640876	11	1895043	G	0.214	0.2262	0.3807	0.2464	LSP1	intron_variant			0.9077	0.8767	0.9399	4.905e-08
rs12288075	11	100573379	T	0.4636	0.5119	0.4682	0.4236	ARHGAP42	intron_variant			1.081	1.051	1.112	6.377e-08		5.51e-09
rs750534145	11	100573683	G	0.4656	0	0	0	ARHGAP42	intron_variant			1.081	1.051	1.112	6.146e-08
rs61910467	11	100573688	G	0.4656	0.5119	0.507	0.4438	ARHGAP42	intron_variant			1.081	1.051	1.112	6.146e-08
rs7938194	11	100574423	G	0.4672	0.5119	0.5149	0.451	ARHGAP42	intron_variant			1.083	1.053	1.114	3.132e-08
rs58897271	11	100575705	G	0.4506	0.4901	0.4135	0.3602	ARHGAP42	intron_variant			1.085	1.055	1.116	1.644e-08
rs4754695	11	100576952	A	0.4656	0.5129	0.4742	0.4236	ARHGAP42	intron_variant			1.082	1.052	1.113	4.803e-08
rs1847150	11	100579833	C	0.4652	0.5159	0.4821	0.4308	ARHGAP42	intron_variant			1.081	1.051	1.112	6.516e-08
rs1847149	11	100579854	T	0.4652	0.5159	0.4821	0.4308	ARHGAP42	intron_variant			1.081	1.051	1.112	6.102e-08
rs908155068	11	100585120	T	0.4308	0	0	0	ARHGAP42	intron_variant			1.084	1.054	1.116	2.357e-08
rs1313778121	11	100591414	C	0.4728	0	0	0	ARHGAP42	intron_variant			1.082	1.052	1.113	4.209e-08
rs6590816	11	100601633	A	0.4291	0.4931	0.3191	0.2767	ARHGAP42	intron_variant			1.088	1.058	1.12	5.51e-09
rs12291493	11	100602132	G	0.4679	0.5169	0.5169	0.4481	ARHGAP42	intron_variant			1.081	1.051	1.112	6.468e-08
rs12286062	11	100602175	T	0.4677	0.5169	0.4821	0.4265	ARHGAP42	intron_variant			1.081	1.051	1.112	5.727e-08
rs10895011	11	100602481	G	0.4679	0.5169	0.5159	0.4481	ARHGAP42	intron_variant			1.081	1.051	1.112	6.468e-08
rs11224417	11	100602792	C	0.4657	0.5169	0.4821	0.4265	ARHGAP42	intron_variant			1.082	1.052	1.113	4.995e-08
rs6590817	11	100602975	A	0.4656	0.5169	0.5159	0.4467	ARHGAP42	intron_variant			1.081	1.051	1.112	6.199e-08
rs604723	11	100610546	C	0.4693	0.5149	0.7416	0.6138	ARHGAP42	intron_variant			1.082	1.052	1.113	4.391e-08
rs1165996028	11	100611020	G	0.4677	0	0	0	ARHGAP42	intron_variant			1.082	1.052	1.113	4.437e-08
rs7930157	11	100611171	G	0.468	0.5139	0.5149	0.4481	ARHGAP42	intron_variant			1.082	1.052	1.113	3.918e-08
rs10686612	11	100613088	CTG	0.468	0.5139	0.5149	0.4481	ARHGAP42	intron_variant			1.082	1.052	1.113	4.122e-08
rs4480510	11	100615288	TGTGC	0.4675	0	0	0	ARHGAP42	intron_variant			1.083	1.053	1.114	3.282e-08
rs4754697	11	100616571	A	0.4671	0.5149	0.4811	0.4179	ARHGAP42	intron_variant			1.081	1.051	1.112	5.556e-08
rs11224435	11	100633664	G	0.4308	0.497	0.2256	0.1859	ARHGAP42	intron_variant			1.084	1.054	1.115	2.26e-08
rs6590820	11	100644491	G	0.4321	0.499	0.2068	0.1787	ARHGAP42	intron_variant			1.083	1.053	1.114	3.785e-08
rs116857816	12	89963991	A	0.1722	0.1062	0.004	0.0173		intergenic_region	POC1B	ATP2B1	0.8937	0.8604	0.9282	6.033e-09		1.13e-14
rs10689649	12	89969919	AACTC	0.3915	0.3621	0.3797	0.3026		intergenic_region	POC1B	ATP2B1	0.894	0.8684	0.9203	3.842e-14
rs77966649	12	89970187	C	0.1722	0.1062	0.004	0.0173		intergenic_region	POC1B	ATP2B1	0.8941	0.8608	0.9286	6.937e-09
rs1689040	12	89978233	T	0.3892	0.3571	0.3797	0.3012	ATP2B1	downstream_gene_variant			0.8952	0.8696	0.9216	8.308e-14
rs1401982	12	89989599	G	0.3892	0.6419	0.6213	0.6945	ATP2B1	intron_variant			0.8953	0.8697	0.9217	8.741e-14
rs11105337	12	89993507	T	0.3765	0.3155	0.1441	0.1138	ATP2B1	intron_variant			0.8928	0.8671	0.9194	3.282e-14
rs2681472	12	90008959	G	0.3774	0.3165	0.1451	0.1138	ATP2B1	intron_variant			0.8929	0.8672	0.9194	3.283e-14
rs2681492	12	90013089	C	0.374	0.3165	0.1461	0.1138	ATP2B1	intron_variant			0.8924	0.8666	0.919	2.873e-14
rs2070759	12	90017736	G	0.4867	0.5179	0.5606	0.5922	ATP2B1	intron_variant			0.9073	0.882	0.9333	1.527e-11
rs2681485	12	90025622	G	0.388	0.6409	0.6193	0.696	ATP2B1	intron_variant			0.8949	0.8692	0.9213	7.317e-14
rs11105352	12	90026462	A	0.3739	0.3145	0.1441	0.1124	ATP2B1	intron_variant			0.8918	0.866	0.9183	1.986e-14
rs11105353	12	90026463	A	0.3739	0.3145	0.1441	0.1124	ATP2B1	intron_variant			0.8918	0.866	0.9183	1.986e-14
rs11105354	12	90026523	G	0.3739	0.3145	0.1441	0.1124	ATP2B1	intron_variant			0.8918	0.866	0.9183	1.986e-14
rs10858914	12	90031395	C	0.489	0.5218	0.5596	0.5994	ATP2B1	intron_variant			0.9065	0.8812	0.9325	9.825e-12
rs939329	12	90039884	G	0.4965	0.503	0.5596	0.5879	ATP2B1	intron_variant			0.9093	0.884	0.9354	4.153e-11
rs11431123	12	90046518	GT	0.3745	0.3135	0.1441	0.111	ATP2B1	intron_variant			0.8919	0.8661	0.9184	2.09e-14
rs12579302	12	90050503	G	0.3744	0.3125	0.1441	0.1124	ATP2B1	upstream_gene_variant			0.8921	0.8663	0.9187	2.397e-14
rs111478946	12	90058842	A	0.3745	0.3135	0.1441	0.1124		intergenic_region	ATP2B1	LINC00936	0.8912	0.8655	0.9178	1.419e-14
rs17249754	12	90060586	A	0.3744	0.3135	0.1441	0.1124		intergenic_region	ATP2B1	LINC00936	0.8914	0.8657	0.918	1.579e-14
rs6538195	12	90062376	A	0.3746	0.3135	0.1441	0.1124		intergenic_region	ATP2B1	LINC00936	0.8911	0.8654	0.9176	1.319e-14
rs11432601	12	90064148	AT	0.492	0.499	0.666	0.6729		intergenic_region	ATP2B1	LINC00936	1.095	1.065	1.127	2.754e-10
rs35044827	12	90065548	G	0.449	0.6181	0.7137	0.7061		intergenic_region	ATP2B1	LINC00936	0.9187	0.8929	0.9452	5.219e-09
rs11105364	12	90069276	G	0.3746	0.3155	0.1441	0.1124		intergenic_region	ATP2B1	LINC00936	0.8913	0.8655	0.9178	1.462e-14
rs11105365	12	90070823	G	0.397	0.6389	0.6203	0.683		intergenic_region	ATP2B1	LINC00936	0.8921	0.8666	0.9183	1.13e-14
rs73437358	12	90072076	A	0.3746	0.3145	0.1441	0.1124		intergenic_region	ATP2B1	LINC00936	0.8914	0.8656	0.9179	1.525e-14
rs58511820	12	90073301	T	0.1755	0.119	0.005	0.0187		intergenic_region	ATP2B1	LINC00936	0.8933	0.8603	0.9276	4.356e-09
rs11105368	12	90074441	C	0.375	0.3155	0.1441	0.1124		intergenic_region	ATP2B1	LINC00936	0.8921	0.8664	0.9187	2.33e-14
rs4842675	12	90075243	T	0.3746	0.3155	0.1441	0.1124		intergenic_region	ATP2B1	LINC00936	0.8915	0.8658	0.9181	1.675e-14
rs7136259	12	90081188	T	0.3823	0.6448	0.6044	0.6888		intergenic_region	ATP2B1	LINC00936	0.8959	0.8701	0.9224	1.533e-13
rs201384010	12	90084104	CT	0.3625	0.3085	0.1551	0.1239		intergenic_region	ATP2B1	LINC00936	0.8907	0.8647	0.9175	1.926e-14
rs11105375	12	90088580	A	0.3721	0.3075	0.1412	0.1124		intergenic_region	ATP2B1	LINC00936	0.892	0.8661	0.9186	2.452e-14
rs11105376	12	90088768	A	0.3715	0.3085	0.1382	0.1066		intergenic_region	ATP2B1	LINC00936	0.8928	0.867	0.9195	4.143e-14
rs10858917	12	90088790	G	0.3729	0.6776	0.8161	0.83		intergenic_region	ATP2B1	LINC00936	0.893	0.8672	0.9197	4.427e-14
rs11105377	12	90088829	C	0.3862	0.6458	0.6282	0.7046		intergenic_region	ATP2B1	LINC00936	0.8954	0.8696	0.9218	1.052e-13
rs10550903	12	90090286	CAA	0.3729	0.6766	0.7972	0.8242		intergenic_region	ATP2B1	LINC00936	0.8926	0.8668	0.9192	3.507e-14
rs11105378	12	90090741	T	0.3721	0.3095	0.1412	0.1124		intergenic_region	ATP2B1	LINC00936	0.8918	0.866	0.9184	2.201e-14
rs12230074	12	90090867	G	0.372	0.3085	0.1412	0.1124		intergenic_region	ATP2B1	LINC00936	0.8918	0.866	0.9184	2.284e-14
rs1401981	12	90091446	A	0.3656	0.3046	0.1402	0.1124		intergenic_region	ATP2B1	LINC00936	0.8952	0.8692	0.922	1.975e-13
rs4842676	12	90091782	G	0.3634	0.6895	0.8489	0.8602		intergenic_region	ATP2B1	LINC00936	0.8968	0.8707	0.9237	5.156e-13
rs73437382	12	90102945	G	0.2668	0.2113	0.1342	0.1268	LINC00936	non_coding_transcript_exon_variant			0.912	0.8831	0.9418	2.068e-08
rs2238153	12	111939547	A	0.455	0.4683	0	0.1052	ATXN2	intron_variant			0.9263	0.8999	0.9534	2.005e-07		1.989e-09
rs12229892	12	112923393	A	0.4468	0.4673	0	0.013	PTPN11	intron_variant			0.9342	0.9077	0.9616	3.752e-06
rs759762	12	115542905	T	0.435	0.5099	0.2913	0.2651		intergenic_region	TBX3	MED13L	0.9211	0.8953	0.9477	1.481e-08
rs7485618	12	115543322	G	0.456	0	0	0		intergenic_region	TBX3	MED13L	0.917	0.8914	0.9433	1.989e-09
rs11067413	12	115546778	T	0.4404	0.5129	0.2107	0.2003		intergenic_region	TBX3	MED13L	0.9185	0.8928	0.9449	4.338e-09
rs550357964	12	115549147	G	0.4395	0.5149	0.2107	0.2003		intergenic_region	TBX3	MED13L	0.9179	0.8922	0.9443	3.317e-09
rs12422915	12	115550331	C	0.4435	0.5079	0.2117	0.1974		intergenic_region	TBX3	MED13L	0.9189	0.8932	0.9454	5.182e-09
rs11067415	12	115550990	A	0.4432	0.5119	0.2097	0.2003		intergenic_region	TBX3	MED13L	0.9184	0.8927	0.9448	4.093e-09
rs35444	12	115552437	G	0.2436	0.247	0.3976	0.3314		intergenic_region	TBX3	MED13L	0.9066	0.877	0.9372	7.015e-09
rs192267	12	115552508	T	0.3127	0.3135	0.5288	0.6412		intergenic_region	TBX3	MED13L	0.9164	0.8888	0.9449	2.246e-08
rs10774792	12	115552598	T	0.3782	0.5754	0.3439	0.5058		intergenic_region	TBX3	MED13L	0.9219	0.8955	0.9492	4.448e-08
rs35443	12	115552878	C	0.2437	0.247	0.3956	0.3329		intergenic_region	TBX3	MED13L	0.9064	0.8769	0.937	6.453e-09
rs57931766	12	115552961	C	0.4282	0.5357	0.2982	0.2983		intergenic_region	TBX3	MED13L	0.917	0.8912	0.9435	2.647e-09
rs1181338412	12	115553015	C	0.243	0	0	0		intergenic_region	TBX3	MED13L	0.9077	0.878	0.9383	1.072e-08
rs35442	12	115553034	A	0.243	0.244	0.2883	0.2291		intergenic_region	TBX3	MED13L	0.9077	0.878	0.9383	1.072e-08
rs35441	12	115553115	T	0.2436	0.247	0.3956	0.3329		intergenic_region	TBX3	MED13L	0.9065	0.8769	0.9371	6.663e-09
rs35439	12	115553358	A	0.243	0.244	0.2883	0.2291		intergenic_region	TBX3	MED13L	0.9077	0.878	0.9383	1.072e-08
rs727010	12	115554079	A	0.4373	0.5248	0.3032	0.3026		intergenic_region	TBX3	MED13L	0.9219	0.8961	0.9485	2.058e-08
rs35436	12	115554523	T	0.2437	0.247	0.3956	0.3329		intergenic_region	TBX3	MED13L	0.9066	0.877	0.9371	6.77e-09
rs35434	12	115554676	A	0.243	0.244	0.2883	0.2291		intergenic_region	TBX3	MED13L	0.9077	0.878	0.9383	1.072e-08
rs7955498	12	115554935	G	0.4412	0.5228	0.2982	0.2968		intergenic_region	TBX3	MED13L	0.9221	0.8963	0.9486	2.102e-08
rs35432	12	115555530	T	0.244	0.247	0.3956	0.3329		intergenic_region	TBX3	MED13L	0.905	0.8755	0.9355	3.679e-09
rs35431	12	115555749	T	0.2433	0.245	0.2893	0.2291		intergenic_region	TBX3	MED13L	0.9063	0.8767	0.9369	6.203e-09
rs35429	12	115555867	G	0.2445	0.249	0.3976	0.3329		intergenic_region	TBX3	MED13L	0.9059	0.8764	0.9364	5.016e-09
rs34495436	12	115555995	TAAC	0.2437	0.246	0.2893	0.2291		intergenic_region	TBX3	MED13L	0.9067	0.8772	0.9373	7.19e-09
rs35427	12	115556307	G	0.2445	0.249	0.3986	0.3329		intergenic_region	TBX3	MED13L	0.9055	0.876	0.9361	4.396e-09
rs954846345	17	78267829	G	0.01019	0	0	0	RNF213	intron_variant			1.581	1.386	1.805	1.044e-11		9.247e-15
rs111321460	17	78290614	C	0.01003	0.001	0	0	RNF213	intron_variant			1.627	1.426	1.858	5.371e-13
rs532400927	17	78334874	T	0.01007	0.001	0.002	0.0029	RNF213	intron_variant			1.644	1.441	1.876	1.512e-13
rs112735431	17	78358945	A	0.01092	0.002	0	0	RNF213	missense_variant			1.651	1.455	1.875	9.247e-15
rs112107108	17	78438765	A	0.01035	0.006	0	0	NPTX1	downstream_gene_variant			1.576	1.383	1.794	7.346e-12
rs148200633	17	78500770	T	0.01151	0.004	0	0		intergenic_region	NPTX1	RPTOR	1.489	1.314	1.687	4.04e-10
rs139293840	17	78530359	A	0.01013	0.0089	0.001	0	RPTOR	intron_variant			1.502	1.316	1.714	1.594e-09
rs139005542	17	78567776	A	0.01008	0.005	0	0	RPTOR	intron_variant			1.507	1.32	1.72	1.244e-09
rs957271283	17	78588829	G	0.01016	0	0	0	RPTOR	intron_variant			1.495	1.31	1.706	2.331e-09
rs147509862	17	78609764	G	0.01028	0.0089	0	0	RPTOR	intron_variant			1.501	1.317	1.712	1.249e-09
rs142206837	17	78649072	G	0.01071	0.0079	0	0	RPTOR	intron_variant			1.464	1.287	1.665	6.755e-09
rs729743	17	78769814	A	0.01073	0.006	0.001	0	RPTOR	intron_variant			1.441	1.265	1.64	3.511e-08
rs167479	19	11526765	T	0.4962	0.4782	0.4602	0.5476	RGL3	missense_variant			0.899	0.8739	0.9247	1.374e-13
rs8114628	20	10941849	G	0.2656	0.3194	0.2525	0.1326		intergenic_region	LOC101929413	LOC339593	1.1	1.066	1.136	3.83e-09		8.534e-13
rs62185663	20	10942744	A	0.2655	0.3185	0.2505	0.1138		intergenic_region	LOC101929413	LOC339593	1.1	1.065	1.135	4.578e-09
rs6074214	20	10947202	G	0.2655	0.3204	0.2455	0.1124		intergenic_region	LOC101929413	LOC339593	1.1	1.066	1.136	3.554e-09
rs141255858	20	10948825	GA	0.2655	0.3204	0.2455	0.1124		intergenic_region	LOC101929413	LOC339593	1.101	1.066	1.136	3.312e-09
rs6108769	20	10949314	A	0.2656	0.3204	0.2455	0.1124		intergenic_region	LOC101929413	LOC339593	1.101	1.066	1.136	3.005e-09
rs12624544	20	10950583	C	0.2655	0.3204	0.2455	0.1124		intergenic_region	LOC101929413	LOC339593	1.101	1.066	1.136	3.312e-09
rs780010226	20	10950912	T	0.2655	0	0	0		intergenic_region	LOC101929413	LOC339593	1.101	1.066	1.136	3.312e-09
rs746982370	20	10951230	A	0.2655	0	0	0		intergenic_region	LOC101929413	LOC339593	1.1	1.066	1.136	3.391e-09
rs6077985	20	10951658	C	0.2655	0.3204	0.2455	0.1124		intergenic_region	LOC101929413	LOC339593	1.101	1.066	1.136	3.312e-09
rs1998938	20	10956495	T	0.2652	0.3204	0.2455	0.1124		intergenic_region	LOC101929413	LOC339593	1.101	1.067	1.137	2.83e-09
rs73089270	20	10958662	C	0.2658	0.3204	0.2455	0.1052		intergenic_region	LOC101929413	LOC339593	1.099	1.065	1.134	5.946e-09
rs7353743	20	10958946	G	0.266	0.3214	0.2465	0.1124		intergenic_region	LOC101929413	LOC339593	1.099	1.065	1.135	5.251e-09
rs62185668	20	10961935	A	0.2751	0.3313	0.2445	0.1124		intergenic_region	LOC101929413	LOC339593	1.101	1.067	1.137	1.604e-09
rs6108784	20	10964366	C	0.462	0.4375	0.4155	0.2363		intergenic_region	LOC101929413	LOC339593	1.101	1.07	1.133	2.375e-11
rs1887320	20	10965998	G	0.4776	0.5397	0.4612	0.2637		intergenic_region	LOC101929413	LOC339593	0.9034	0.8783	0.9292	1.636e-12
rs6077991	20	10966334	T	0.2761	0.3254	0.2763	0.1484		intergenic_region	LOC101929413	LOC339593	1.112	1.078	1.148	2.567e-11
rs913220	20	10966476	G	0.4617	0.4692	0.3757	0.2032		intergenic_region	LOC101929413	LOC339593	1.108	1.078	1.14	8.534e-13
rs6108786	20	10967162	A	0.276	0.3244	0.2763	0.1311		intergenic_region	LOC101929413	LOC339593	1.112	1.078	1.148	2.645e-11
rs6108787	20	10967214	T	0.4775	0.5387	0.4612	0.2637		intergenic_region	LOC101929413	LOC339593	0.9035	0.8784	0.9294	1.768e-12
rs6077992	20	10967661	C	0.4742	0.4732	0.3767	0.2032		intergenic_region	LOC101929413	LOC339593	1.105	1.074	1.137	4.244e-12
rs2104574	20	10968891	T	0.2834	0.3194	0.2773	0.1455		intergenic_region	LOC101929413	LOC339593	1.106	1.072	1.141	2.147e-10
rs1327235	20	10969030	A	0.4667	0.5417	0.4622	0.2637		intergenic_region	LOC101929413	LOC339593	0.9046	0.8794	0.9306	3.591e-12
rs72525425	20	10969095	CTT	0.4743	0.4722	0.3767	0.2032		intergenic_region	LOC101929413	LOC339593	1.105	1.074	1.137	3.656e-12
rs192621575	20	10970723	GA	0.4613	0	0	0		intergenic_region	LOC101929413	LOC339593	1.107	1.076	1.139	2.041e-12
rs34217735	20	10971586	T	0.2802	0.3214	0.2753	0.1311		intergenic_region	LOC101929413	LOC339593	1.107	1.073	1.142	1.653e-10
rs7273599	20	10971744	C	0.2801	0.3204	0.2753	0.1254		intergenic_region	LOC101929413	LOC339593	1.107	1.073	1.142	1.547e-10
rs7267407	20	10972082	G	0.4708	0.4722	0.3757	0.2061		intergenic_region	LOC101929413	LOC339593	1.106	1.075	1.138	2.342e-12
rs55779043	20	10972410	TA	0.2799	0.3204	0.2753	0.1484		intergenic_region	LOC101929413	LOC339593	1.107	1.073	1.142	1.519e-10
rs6077996	20	10972839	G	0.4706	0.4722	0.3757	0.2061		intergenic_region	LOC101929413	LOC339593	1.107	1.076	1.138	2.032e-12
rs2327327	20	10973258	T	0.2796	0.3204	0.2753	0.1311		intergenic_region	LOC101929413	LOC339593	1.109	1.075	1.144	9.092e-11
rs9974014	20	10973672	T	0.2796	0.3204	0.2753	0.1311		intergenic_region	LOC101929413	LOC339593	1.109	1.075	1.144	9.516e-11
rs6108789	20	10974785	C	0.4505	0.5665	0.497	0.2738		intergenic_region	LOC101929413	LOC339593	0.906	0.8807	0.932	8.129e-12
rs6108790	20	10974962	C	0.281	0.3204	0.2753	0.1297		intergenic_region	LOC101929413	LOC339593	1.107	1.073	1.142	1.569e-10
rs6077998	20	10975210	T	0.2809	0.3204	0.2753	0.1311		intergenic_region	LOC101929413	LOC339593	1.107	1.073	1.142	1.537e-10
rs6078000	20	10977631	G	0.2688	0.3135	0.2744	0.1254		intergenic_region	LOC101929413	LOC339593	1.105	1.071	1.141	5.349e-10
rs6078002	20	10979010	A	0.2689	0.3155	0.2823	0.1628		intergenic_region	LOC101929413	LOC339593	1.105	1.071	1.14	6.091e-10
rs6108796	20	10979089	T	0.2688	0.3145	0.2823	0.1254		intergenic_region	LOC101929413	LOC339593	1.105	1.071	1.141	5.597e-10
rs6074226	20	10984609	G	0.2689	0.3145	0.2823	0.1254		intergenic_region	LOC101929413	LOC339593	1.105	1.071	1.141	5.121e-10
rs1980853	20	10985442	A	0.2689	0.3145	0.2823	0.1254		intergenic_region	LOC101929413	LOC339593	1.105	1.071	1.141	5.121e-10
rs1980854	20	10985803	A	0.273	0.3165	0.2823	0.1254		intergenic_region	LOC101929413	LOC339593	1.108	1.073	1.143	1.963e-10

## Sheet: Supplementary Table2
Supplementary Table 2. The significant association SNPs with hypertension susceptibility loci according to sodium intake (<2g) in the Korean
SNP	CHR	BP	A1	MAF				gene	feature	left_gene	right_gene	OR	L95	U95	P
				Present study	EAS	EUR	AMR
rs67617923	2	54968517	A	0.0626	0.0744	0.16	0.098	EML6	intron_variant			1.294	1.187	1.41	4.293e-09		4.293e-09
rs72806698	2	54969379	T	0.06243	0.0754	0.162	0.0908	EML6	intron_variant			1.294	1.187	1.41	4.518e-09
rs67514855	2	54968590	T	0.06263	0.0744	0.162	0.0922	EML6	intron_variant			1.293	1.186	1.409	4.867e-09
rs354225	2	54923766	A	0.09089	0.0972	0.3151	0.3228		intergenic_region	SPTBN1	EML6	1.229	1.143	1.323	3.21e-08
rs67246257	2	54967067	A	0.06255	0.0744	0.162	0.0908	EML6	intron_variant			1.286	1.18	1.402	1.028e-08
rs17046344	2	55023600	A	0.06011	0.0754	0.168	0.0764	EML6	intron_variant			1.274	1.167	1.391	6.017e-08
rs7608414	2	54844995	A	0.09894	0.0942	0.2048	0.2334	SPTBN1	intron_variant			1.225	1.142	1.314	1.519e-08
rs10176445	2	54845776	C	0.09894	0.0942	0.2048	0.2334	SPTBN1	intron_variant			1.224	1.141	1.313	1.743e-08
rs5000690	2	54917382	A	0.0655	0.0823	0.1899	0.1052		intergenic_region	SPTBN1	EML6	1.257	1.155	1.368	1.137e-07
rs6740893	2	54834380	A	0.1013	0.0952	0.2038	0.2233	SPTBN1	intron_variant			1.215	1.134	1.303	4.032e-08
rs10166844	2	54798272	C	0.1069	0.1042	0.2177	0.2579	SPTBN1	intron_variant			1.204	1.125	1.289	9.414e-08
rs354232	2	54916910	A	0.06923	0.0843	0.3012	0.1931		intergenic_region	SPTBN1	EML6	1.246	1.147	1.353	1.905e-07
rs11892703	2	54948356	G	0.07294	0.0823	0.168	0.1282	EML6	upstream_gene_variant			1.249	1.152	1.354	6.199e-08
rs1225211276	2	54917374	A	0.06898	0	0	0		intergenic_region	SPTBN1	EML6	1.245	1.146	1.353	2.19e-07
rs66465217	2	55006424	T	0.1266	0.125	0.2565	0.2017	EML6	intron_variant			1.197	1.124	1.276	2.714e-08
rs10528	2	54889149	C	0.0696	0.0764	0.174	0.0908	SPTBN1	3_prime_UTR_variant			1.255	1.156	1.362	5.525e-08
rs13033894	2	55010115	C	0.1272	0.125	0.2555	0.2046	EML6	intron_variant			1.192	1.119	1.27	5.551e-08
rs16998073	4	81184341	T	0.3473	0.3601	0.2684	0.2666	FGF5	upstream_gene_variant			1.245	1.19	1.302	1.139e-21		1.139e-21
rs12509595	4	81182554	C	0.3473	0.3611	0.2674	0.2666		intergenic_region	PRDM8	FGF5	1.241	1.187	1.298	3.673e-21
rs10857147	4	81181072	T	0.3447	0.3532	0.2644	0.2695		intergenic_region	PRDM8	FGF5	1.239	1.185	1.296	8.667e-21
rs13125101	4	81174592	A	0.3874	0.3938	0.2704	0.2666		intergenic_region	PRDM8	FGF5	1.222	1.169	1.276	2.981e-19
rs1458038	4	81164723	T	0.3863	0.3938	0.2694	0.2709		intergenic_region	PRDM8	FGF5	1.22	1.168	1.275	5.887e-19
rs1213601266	4	81168620	C	0.3887	0	0	0		intergenic_region	PRDM8	FGF5	1.219	1.167	1.274	7.573e-19
rs11099098	4	81169912	T	0.3865	0.3929	0.2714	0.2666		intergenic_region	PRDM8	FGF5	1.219	1.166	1.273	8.61e-19
rs567528190	4	81191519	CT	0.3574	0.3601	0.2584	0.2896	FGF5	intron_variant			1.217	1.164	1.272	6.859e-18
rs1213601266	4	81168620	CTT	0.3887	0	0	0		intergenic_region	PRDM8	FGF5	1.219	1.167	1.274	7.573e-19
rs1017837389	4	81170475	C	0.401	0	0	0		intergenic_region	PRDM8	FGF5	1.207	1.155	1.26	2.665e-17
rs11099097	4	81167309	T	0.3625	0.3591	0.2654	0.2939		intergenic_region	PRDM8	FGF5	1.198	1.146	1.252	1.269e-15
rs72656599	4	81159649	A	0.3686	0.379	0.2992	0.2983		intergenic_region	PRDM8	FGF5	1.202	1.15	1.256	4.126e-16
rs13149993	4	81158545	A	0.369	0.378	0.3002	0.3055		intergenic_region	PRDM8	FGF5	1.2	1.148	1.255	6.658e-16
rs1902859	4	81157703	C	0.3687	0.3661	0.3101	0.3112		intergenic_region	PRDM8	FGF5	1.198	1.146	1.252	1.291e-15
rs36034102	4	81202048	T	0.212	0.2579	0.2435	0.2738	FGF5	intron_variant			1.202	1.141	1.266	3.488e-12
rs3733336	4	81207963	G	0.2023	0.252	0.3469	0.3545	FGF5	3_prime_UTR_variant			1.203	1.141	1.269	8.099e-12
rs17004846	4	81158221	A	0.4116	0.5446	0.3489	0.3804		intergenic_region	PRDM8	FGF5	0.8677	0.8303	0.9068	2.721e-10
rs1337977999	4	81158082	AAAAC	0.4112	0	0	0		intergenic_region	PRDM8	FGF5	0.8687	0.8313	0.9079	3.851e-10
rs2903657	4	81162884	G	0.4178	0.5446	0.3111	0.3372		intergenic_region	PRDM8	FGF5	0.8683	0.8309	0.9074	3.311e-10
rs11931162	4	81168790	G	0.2886	0.2748	0.1074	0.0922		intergenic_region	PRDM8	FGF5	0.8733	0.8321	0.9165	3.756e-08
rs80111044	4	81168104	G	0.2886	0.2748	0.1074	0.0922		intergenic_region	PRDM8	FGF5	0.8736	0.8325	0.9169	4.14e-08
rs11191582	10	104913653	A	0.2272	0.2649	0.0885	0.1931	NT5C2	intron_variant			0.8493	0.8059	0.8951	1.083e-09		1.083e-09
rs77420391	10	104945823	A	0.2301	0.2639	0.0875	0.196	NT5C2	intron_variant			0.8532	0.8098	0.899	2.646e-09
rs74233809	10	104913940	C	0.2335	0.2748	0.0885	0.2003	NT5C2	intron_variant			0.854	0.8107	0.8996	2.719e-09
rs79680647	10	104910959	A	0.2368	0.2827	0.0875	0.1974	NT5C2	intron_variant			0.8564	0.8131	0.9019	4.517e-09
rs12416331	10	104928914	A	0.2372	0.2837	0.0875	0.1945	NT5C2	intron_variant			0.8576	0.8143	0.9032	6.17e-09
rs112913898	10	104958900	A	0.2503	0.2946	0.0885	0.196		intergenic_region	NT5C2	RPEL1	0.8638	0.8211	0.9086	1.416e-08
rs761360417	10	104954777	T	0.255	0	0	0	NT5C2	upstream_gene_variant			0.8644	0.822	0.9091	1.454e-08
rs140473396	10	104795885	GAC	0.2465	0.2847	0.0974	0.1974	CNNM2	intron_variant			0.8637	0.8207	0.9089	1.882e-08
rs11191580	10	104906211	C	0.2497	0.2877	0.0875	0.1945	NT5C2	intron_variant			0.8668	0.8237	0.9121	3.895e-08
rs11191474	10	104713113	C	0.2473	0.2867	0.0895	0.1945	CNNM2	intron_variant			0.8673	0.8242	0.9126	4.353e-08
rs12413409	10	104719096	A	0.2472	0.2857	0.0895	0.1945	CNNM2	intron_variant			0.8676	0.8245	0.9129	4.65e-08
rs10883806	10	104713076	T	0.2472	0.2857	0.0895	0.1931	CNNM2	intron_variant			0.8678	0.8247	0.9132	4.995e-08
rs11191475	10	104713162	T	0.2472	0.2857	0.0895	0.1931	CNNM2	intron_variant			0.8678	0.8247	0.9132	4.995e-08
rs10883808	10	104721126	T	0.2472	0.2857	0.0895	0.1945	CNNM2	intron_variant			0.8678	0.8247	0.9132	4.995e-08
rs78260931	10	104721962	C	0.2472	0.2847	0.0895	0.1931	CNNM2	intron_variant			0.8678	0.8247	0.9132	4.995e-08
rs11105378	12	90090741	T	0.3721	0.3095	0.1412	0.1124		intergenic_region	ATP2B1	LINC00936	0.8744	0.836	0.9146	4.674e-09		4.674e-09
rs12230074	12	90090867	G	0.372	0.3085	0.1412	0.1124		intergenic_region	ATP2B1	LINC00936	0.8746	0.8362	0.9148	4.947e-09
rs10550903	12	90090286	CAA	0.3729	0.6766	0.7972	0.8242		intergenic_region	ATP2B1	LINC00936	0.8749	0.8365	0.915	5.227e-09
rs10858917	12	90088790	G	0.3729	0.6776	0.8161	0.83		intergenic_region	ATP2B1	LINC00936	0.8751	0.8367	0.9153	5.65e-09
rs11105375	12	90088580	A	0.3721	0.3075	0.1412	0.1124		intergenic_region	ATP2B1	LINC00936	0.8754	0.8369	0.9156	6.159e-09
rs11105376	12	90088768	A	0.3715	0.3085	0.1382	0.1066		intergenic_region	ATP2B1	LINC00936	0.8758	0.8373	0.916	7.061e-09
rs17249754	12	90060586	A	0.3744	0.3135	0.1441	0.1124		intergenic_region	ATP2B1	LINC00936	0.8771	0.8388	0.9173	9.301e-09
rs11105364	12	90069276	G	0.3746	0.3155	0.1441	0.1124		intergenic_region	ATP2B1	LINC00936	0.8775	0.8391	0.9176	1.015e-08
rs6538195	12	90062376	A	0.3746	0.3135	0.1441	0.1124		intergenic_region	ATP2B1	LINC00936	0.8775	0.8391	0.9177	1.028e-08
rs111478946	12	90058842	A	0.3745	0.3135	0.1441	0.1124		intergenic_region	ATP2B1	LINC00936	0.8776	0.8392	0.9178	1.066e-08
rs73437358	12	90072076	A	0.3746	0.3145	0.1441	0.1124		intergenic_region	ATP2B1	LINC00936	0.8782	0.8398	0.9184	1.252e-08
rs4842675	12	90075243	T	0.3746	0.3155	0.1441	0.1124		intergenic_region	ATP2B1	LINC00936	0.8782	0.8398	0.9184	1.252e-08
rs1401981	12	90091446	A	0.3656	0.3046	0.1402	0.1124		intergenic_region	ATP2B1	LINC00936	0.8779	0.8392	0.9183	1.453e-08
rs12579302	12	90050503	G	0.3744	0.3125	0.1441	0.1124	ATP2B1	upstream_gene_variant			0.8785	0.8401	0.9187	1.407e-08
rs11431123	12	90046518	GT	0.3745	0.3135	0.1441	0.111	ATP2B1	intron_variant			0.8787	0.8403	0.9189	1.469e-08
rs11105352	12	90026462	A	0.3739	0.3145	0.1441	0.1124	ATP2B1	intron_variant			0.8788	0.8403	0.919	1.542e-08
rs11105353	12	90026463	A	0.3739	0.3145	0.1441	0.1124	ATP2B1	intron_variant			0.8788	0.8403	0.919	1.542e-08
rs11105354	12	90026523	G	0.3739	0.3145	0.1441	0.1124	ATP2B1	intron_variant			0.8788	0.8403	0.919	1.542e-08
rs11105365	12	90070823	G	0.397	0.6389	0.6203	0.683		intergenic_region	ATP2B1	LINC00936	0.8805	0.8425	0.9202	1.583e-08
rs2681492	12	90013089	C	0.374	0.3165	0.1461	0.1138	ATP2B1	intron_variant			0.8792	0.8407	0.9194	1.725e-08
rs11105368	12	90074441	C	0.375	0.3155	0.1441	0.1124		intergenic_region	ATP2B1	LINC00936	0.8794	0.841	0.9196	1.772e-08
rs201384010	12	90084104	CT	0.3625	0.3085	0.1551	0.1239		intergenic_region	ATP2B1	LINC00936	0.879	0.8401	0.9197	2.331e-08
rs11105337	12	89993507	T	0.3765	0.3155	0.1441	0.1138	ATP2B1	intron_variant			0.881	0.8425	0.9213	2.829e-08
rs11105377	12	90088829	C	0.3862	0.6458	0.6282	0.7046		intergenic_region	ATP2B1	LINC00936	0.8822	0.8438	0.9223	3.369e-08
rs2681472	12	90008959	G	0.3774	0.3165	0.1451	0.1138	ATP2B1	intron_variant			0.8816	0.8431	0.9219	3.286e-08
rs10689649	12	89969919	AACTC	0.3915	0.3621	0.3797	0.3026		intergenic_region	POC1B	ATP2B1	0.8839	0.8456	0.9239	4.807e-08
rs4842676	12	90091782	G	0.3634	0.6895	0.8489	0.8602		intergenic_region	ATP2B1	LINC00936	0.882	0.8431	0.9227	4.856e-08

## Sheet: Supplementary Table 3
Supplementary Table3. The significant association SNPs with hypertension susceptibility loci according to sodium intake greater than 2g per day in the Korean
SNP	CHR	BP	A1	MAF				gene	feature	left_gene	right_gene	OR	L95	U95	P
				Present study	EAS	EUR	AMR
rs1902859	4	81157703	C	0.3687	0.3661	0.3101	0.3112		intergenic_region	PRDM8	FGF5	1.196	1.151	1.243	1.084e-19
rs13149993	4	81158545	A	0.369	0.378	0.3002	0.3055		intergenic_region	PRDM8	FGF5	1.199	1.154	1.247	2.82e-20
rs72656599	4	81159649	A	0.3686	0.379	0.2992	0.2983		intergenic_region	PRDM8	FGF5	1.2	1.154	1.247	2.366e-20
rs1458038	4	81164723	T	0.3863	0.3938	0.2694	0.2709		intergenic_region	PRDM8	FGF5	1.212	1.167	1.26	6.929e-23
rs11099097	4	81167309	T	0.3625	0.3591	0.2654	0.2939		intergenic_region	PRDM8	FGF5	1.21	1.164	1.258	4.875e-22
rs1213601266	4	81168620	CTT	0.3887	0	0	0		intergenic_region	PRDM8	FGF5	1.21	1.164	1.257	1.818e-22
rs1213601266	4	81168620	C	0.3887	0	0	0		intergenic_region	PRDM8	FGF5	1.21	1.164	1.257	1.818e-22
rs11099098	4	81169912	T	0.3865	0.3929	0.2714	0.2666		intergenic_region	PRDM8	FGF5	1.212	1.166	1.259	7.511e-23
rs1017837389	4	81170475	C	0.401	0	0	0		intergenic_region	PRDM8	FGF5	1.201	1.156	1.248	4.967e-21
rs13125101	4	81174592	A	0.3874	0.3938	0.2704	0.2666		intergenic_region	PRDM8	FGF5	1.208	1.162	1.255	4.275e-22
rs10857147	4	81181072	T	0.3447	0.3532	0.2644	0.2695		intergenic_region	PRDM8	FGF5	1.228	1.18	1.277	1.212e-24
rs12509595	4	81182554	C	0.3473	0.3611	0.2674	0.2666		intergenic_region	PRDM8	FGF5	1.228	1.181	1.277	7.459e-25
rs16998073	4	81184341	T	0.3473	0.3601	0.2684	0.2666	FGF5	upstream_gene_variant			1.226	1.179	1.275	1.833e-24
rs567528190	4	81191519	CT	0.3574	0.3601	0.2584	0.2896	FGF5	intron_variant			1.197	1.151	1.245	1.212e-19
rs36034102	4	81202048	T	0.212	0.2579	0.2435	0.2738	FGF5	intron_variant			1.157	1.106	1.211	2.529e-10
rs77368263	4	81152403	T	0.259	0.2867	0.0636	0.1571		intergenic_region	PRDM8	FGF5	1.141	1.094	1.191	9.144e-10
rs17004843	4	81152728	G	0.2606	0.2897	0.1581	0.2118		intergenic_region	PRDM8	FGF5	1.139	1.092	1.188	1.502e-09
rs17004844	4	81152804	A	0.2589	0.2887	0.0636	0.1571		intergenic_region	PRDM8	FGF5	1.141	1.094	1.19	9.837e-10
rs75563920	4	81153335	C	0.2589	0.2897	0.0636	0.1571		intergenic_region	PRDM8	FGF5	1.141	1.093	1.19	1.071e-09
rs1458031	4	81153922	C	0.2589	0.2897	0.0636	0.1571		intergenic_region	PRDM8	FGF5	1.141	1.093	1.19	1.09e-09
rs74853510	4	81154166	G	0.259	0.2897	0.0636	0.1571		intergenic_region	PRDM8	FGF5	1.141	1.093	1.19	1.109e-09
rs78197168	4	81154183	T	0.259	0.2897	0.0646	0.1571		intergenic_region	PRDM8	FGF5	1.141	1.093	1.19	1.109e-09
rs78119170	4	81154232	C	0.259	0.2897	0.0636	0.1556		intergenic_region	PRDM8	FGF5	1.141	1.093	1.19	1.117e-09
rs74710592	4	81154566	C	0.2591	0.2887	0.0636	0.1556		intergenic_region	PRDM8	FGF5	1.14	1.092	1.189	1.457e-09
rs78582668	4	81154587	G	0.2591	0.2887	0.0636	0.1556		intergenic_region	PRDM8	FGF5	1.14	1.092	1.189	1.457e-09
rs76631872	4	81154605	T	0.2591	0.2887	0.0636	0.1571		intergenic_region	PRDM8	FGF5	1.14	1.092	1.189	1.457e-09
rs112626567	4	81154765	TTATG	0.2591	0.2887	0.0636	0.1571		intergenic_region	PRDM8	FGF5	1.14	1.093	1.189	1.277e-09
rs74658984	4	81154950	G	0.2591	0.2877	0.0636	0.1571		intergenic_region	PRDM8	FGF5	1.14	1.093	1.189	1.354e-09
rs76583745	4	81154958	A	0.2591	0.2877	0.0636	0.1571		intergenic_region	PRDM8	FGF5	1.14	1.093	1.189	1.235e-09
rs34366166	4	81155270	T	0.2592	0.2887	0.0636	0.1556		intergenic_region	PRDM8	FGF5	1.14	1.093	1.189	1.193e-09
rs12502299	4	81155496	T	0.2592	0.2887	0.0636	0.1571		intergenic_region	PRDM8	FGF5	1.14	1.093	1.189	1.247e-09
rs17004845	4	81155721	T	0.2592	0.2887	0.0636	0.1571		intergenic_region	PRDM8	FGF5	1.14	1.093	1.189	1.21e-09
rs79620921	4	81155937	T	0.2596	0.2887	0.0626	0.1571		intergenic_region	PRDM8	FGF5	1.139	1.092	1.188	1.73e-09
rs199771749	4	81156481	A	0.2596	0.2857	0.0626	0.1556		intergenic_region	PRDM8	FGF5	1.139	1.092	1.189	1.426e-09
rs1337977999	4	81158082	AAAAC	0.4112	0	0	0		intergenic_region	PRDM8	FGF5	0.8894	0.8561	0.9239	1.604e-09
rs17004846	4	81158221	A	0.4116	0.5446	0.3489	0.3804		intergenic_region	PRDM8	FGF5	0.8892	0.856	0.9237	1.524e-09
rs2903657	4	81162884	G	0.4178	0.5446	0.3111	0.3372		intergenic_region	PRDM8	FGF5	0.8866	0.8536	0.9209	5.014e-10
rs80111044	4	81168104	G	0.2886	0.2748	0.1074	0.0922		intergenic_region	PRDM8	FGF5	0.8833	0.8473	0.9209	5.371e-09
rs11931162	4	81168790	G	0.2886	0.2748	0.1074	0.0922		intergenic_region	PRDM8	FGF5	0.8831	0.8471	0.9207	5.013e-09
rs3796603	4	81189504	G	0.376	0.3363	0.0388	0.0922	FGF5	5_prime_UTR_variant			0.8931	0.8592	0.9284	1.036e-08
rs3796605	4	81192363	G	0.3925	0.3433	0.0388	0.0879	FGF5	intron_variant			0.8935	0.8599	0.9285	8.856e-09
rs17004869	4	81205033	T	0.1195	0.1845	0.0437	0.1167	FGF5	intron_variant			1.176	1.111	1.245	1.984e-08
rs3733336	4	81207963	G	0.2023	0.252	0.3469	0.3545	FGF5	3_prime_UTR_variant			1.14	1.088	1.194	3.027e-08
rs9378247	6	31321425	A	0.4658	0.4435	0.2525	0.366	HLA-B	downstream_gene_variant			0.8987	0.8657	0.9329	2.126e-08		4.229e-09
rs1219905228	6	32445388	C	0.4049	0	0	0		intergenic_region	HLA-DRA	HLA-DRB5	0.9042	0.8703	0.9394	2.406e-07
rs17612669	6	32615816	G	0.2687	0.6558	0.4791	0.6311	HLA-DQA1	downstream_gene_variant			1.109	1.064	1.156	1.066e-06
rs28826696	6	32617628	T	0.2824	0.6131	0.4404	0.5908		intergenic_region	HLA-DQA1	HLA-DQB1	1.105	1.06	1.151	1.901e-06
rs28724242	6	32629331	A	0.4435	0.4702	0.2763	0.4553	HLA-DQB1-AS1	downstream_gene_variant			1.111	1.07	1.154	3.257e-08
rs28724243	6	32629347	T	0.4433	0.4891	0.2873	0.4654	HLA-DQB1-AS1	downstream_gene_variant			1.112	1.071	1.154	2.61e-08
rs3134998	6	32636757	T	0.2649	0.8383	0.6471	0.7464	HLA-DQB1	upstream_gene_variant			1.111	1.066	1.158	7.637e-07
rs3134996	6	32636866	A	0.2654	0.8403	0.6501	0.745	HLA-DQB1	upstream_gene_variant			1.11	1.065	1.157	8.804e-07
rs6914573	6	32639368	A	0.2886	0.7877	0.4801	0.6268	HLA-DQB1	upstream_gene_variant			1.111	1.067	1.157	3.396e-07
rs9274875	6	32640863	A	0.3822	0.6607	0.3847	0.5591		intergenic_region	HLA-DQB1	HLA-DQA2	1.096	1.055	1.139	2.28e-06
rs9274889	6	32641143	A	0.3647	0.5972	0.3529	0.5043		intergenic_region	HLA-DQB1	HLA-DQA2	1.1	1.058	1.143	1.254e-06
rs9275172	6	32653997	A	0.2849	0.7996	0.5408	0.6787		intergenic_region	HLA-DQB1	HLA-DQA2	1.111	1.067	1.157	3.901e-07
rs9275173	6	32654037	T	0.2849	0.7986	0.5408	0.6772		intergenic_region	HLA-DQB1	HLA-DQA2	1.111	1.067	1.157	3.901e-07
rs9275177	6	32654174	C	0.2852	0.7946	0.5328	0.6671		intergenic_region	HLA-DQB1	HLA-DQA2	1.112	1.068	1.158	3.231e-07
rs9275178	6	32654181	G	0.2852	0.7946	0.5328	0.6671		intergenic_region	HLA-DQB1	HLA-DQA2	1.112	1.068	1.158	3.231e-07
rs9265701	6	31301771	G	0.4849	0	0	0		intergenic_region	HLA-C	HLA-B	1.113	1.073	1.156	1.671e-08
rs6913309	6	32339840	A	0.2119	0.1389	0.3101	0.2435	C6orf10	upstream_gene_variant			1.145	1.094	1.197	4.229e-09
rs9265885	6	31313220	C	0.4663	0.4067	0.5139	0.4496		intergenic_region	HLA-C	HLA-B	1.11	1.069	1.152	4.215e-08
rs3819496	8	143923891	G	0.312	0.3214	0.4205	0.4424	GML	intron_variant			0.8923	0.8568	0.9293	3.734e-08		3.734e-08
rs3753123	8	143926968	C	0.3112	0.3194	0.4592	0.4539	GML	intron_variant			0.8926	0.8571	0.9296	4.038e-08
rs4527847	8	143929591	G	0.3135	0.3185	0.4533	0.4496	GML	downstream_gene_variant			0.8942	0.8587	0.9311	6.032e-08
rs12375322	8	143963571	C	0.3106	0.3105	0.4592	0.4539	CYP11B1	upstream_gene_variant			0.8938	0.8582	0.9308	6.061e-08
rs28459852	8	143986436	A	0.3161	0.3155	0.4841	0.4553		intergenic_region	CYP11B1	CYP11B2	0.8931	0.8577	0.9301	4.554e-08
rs28558934	8	143986555	C	0.3161	0.3155	0.4841	0.4553		intergenic_region	CYP11B1	CYP11B2	0.8931	0.8577	0.9301	4.554e-08
rs8354	10	104436641	T	0.454	0.4494	0.0974	0.2262	ARL3	3_prime_UTR_variant			0.8826	0.8501	0.9163	6.689e-11		1.106e-15	207
rs11191368	10	104449444	T	0.4547	0.4494	0.0984	0.2291	ARL3	intron_variant			0.8823	0.8498	0.916	5.89e-11
rs10883765	10	104456686	C	0.4545	0.4494	0.0984	0.232	ARL3	intron_variant			0.8826	0.8501	0.9163	6.676e-11
rs11191375	10	104464657	C	0.4545	0.4504	0.0984	0.2291	ARL3	intron_variant			0.8822	0.8498	0.916	5.852e-11
rs10883766	10	104464763	A	0.4545	0.4504	0.0984	0.2291	ARL3	intron_variant			0.8822	0.8498	0.916	5.852e-11
rs12415043	10	104467609	C	0.4547	0.4504	0.0984	0.2378	ARL3	intron_variant			0.8818	0.8493	0.9155	4.926e-11
rs10883767	10	104468583	G	0.4547	0.4504	0.0984	0.2406	ARL3	intron_variant			0.882	0.8495	0.9157	5.24e-11
rs4919669	10	104471975	A	0.4546	0.4504	0.0984	0.2277	SFXN2	upstream_gene_variant			0.882	0.8495	0.9157	5.24e-11
rs67160988	10	104472573	A	0.4547	0.4504	0.0984	0.2406	SFXN2	upstream_gene_variant			0.882	0.8495	0.9157	5.24e-11
rs11191379	10	104482330	T	0.4548	0.4464	0.0984	0.2378	SFXN2	intron_variant			0.8835	0.851	0.9173	9.696e-11
rs999867	10	104504564	T	0.4656	0.4573	0.0875	0.2233	WBP1L	intron_variant			0.8831	0.8506	0.9168	7.397e-11
rs12571643	10	104520277	A	0.465	0.4563	0.0865	0.219	WBP1L	intron_variant			0.8841	0.8516	0.9178	1.126e-10
rs59286943	10	104526189	ACT	0.4439	0.5198	0.1501	0.2622	WBP1L	intron_variant			1.112	1.071	1.155	2.832e-08
rs11191393	10	104527430	C	0.4428	0.5218	0.1501	0.2622	WBP1L	intron_variant			1.112	1.071	1.155	2.841e-08
rs72845847	10	104531606	A	0.4429	0.5218	0.1501	0.2622	WBP1L	upstream_gene_variant			1.113	1.072	1.155	2.515e-08
rs4147157	10	104536360	A	0.4655	0.4573	0.0865	0.2205	WBP1L	intron_variant			0.884	0.8515	0.9177	1.091e-10
rs486955	10	104546284	T	0.4622	0.5238	0.8936	0.7738	WBP1L	intron_variant			1.127	1.085	1.17	4.547e-10
rs284841	10	104550079	A	0.4622	0.5228	0.8936	0.7738	WBP1L	intron_variant			1.127	1.086	1.17	3.982e-10
rs796321004	10	104552349	C	0.4395	0	0	0	WBP1L	intron_variant			1.129	1.087	1.172	2.447e-10
rs284842	10	104552438	T	0.4002	0.4306	0.6083	0.4769	WBP1L	intron_variant			1.116	1.074	1.159	1.505e-08
rs284844	10	104554529	G	0.4622	0.5228	0.8946	0.7738	WBP1L	intron_variant			1.128	1.086	1.171	3.55e-10
rs176185	10	104556054	C	0.4647	0.5288	0.8956	0.8012	WBP1L	intron_variant			1.127	1.085	1.17	4.526e-10
rs2482508	10	104558961	T	0.4623	0.5268	0.8946	0.7738	WBP1L	intron_variant			1.127	1.085	1.17	4.175e-10
rs2482507	10	104561356	C	0.4614	0.5218	0.8767	0.7637	WBP1L	intron_variant			1.128	1.086	1.171	3.235e-10
rs1197508389	10	104563364	C	0.461	0	0	0	WBP1L	intron_variant			1.131	1.089	1.174	1.335e-10
rs2482505	10	104564057	A	0.4623	0.5268	0.8946	0.7738	WBP1L	intron_variant			1.126	1.085	1.17	4.859e-10
rs562752749	10	104565199	CT	0.4337	0.4028	0.0835	0.1916	WBP1L	intron_variant			0.8803	0.8476	0.9142	3.871e-11
rs11306700	10	104568637	G	0.3824	0.4315	0.6093	0.4784	WBP1L	intron_variant			1.116	1.074	1.16	1.845e-08
rs17115100	10	104591393	T	0.3345	0.3472	0.0934	0.2017	CYP17A1	intron_variant			0.8655	0.8317	0.9007	1.207e-12
rs1004467	10	104594507	G	0.3276	0.3472	0.0944	0.2118	CYP17A1	intron_variant			0.8743	0.8401	0.91	4.577e-11
rs3824755	10	104595849	C	0.3122	0.3323	0.0944	0.2133	CYP17A1	intron_variant			0.8564	0.8224	0.8919	7.358e-14
rs138009835	10	104598995	A	0.3122	0.3333	0.0934	0.2017	CYP17A1	upstream_gene_variant			0.8566	0.8225	0.8921	7.978e-14
rs7912206	10	104604563	T	0.3122	0.3333	0.0944	0.2133		intergenic_region	CYP17A1	BORCS7	0.8566	0.8225	0.8921	7.814e-14
rs11191416	10	104604916	G	0.3272	0.3482	0.0924	0.2017		intergenic_region	CYP17A1	BORCS7	0.8743	0.84	0.91	4.64e-11
rs150786824	10	104612941	A	0.312	0.3343	0.0934	0.2017	BORCS7	upstream_gene_variant			0.8572	0.8231	0.8927	1.045e-13
rs112468006	10	104613020	A	0.312	0.3343	0.0934	0.2017	BORCS7	upstream_gene_variant			0.8573	0.8231	0.8928	1.069e-13
rs3824754	10	104614350	T	0.312	0.3353	0.0934	0.2017	BORCS7	intron_variant			0.8573	0.8231	0.8928	1.069e-13
rs4409766	10	104616663	C	0.27	0.3036	0.0934	0.2133	BORCS7	intron_variant			0.8723	0.8361	0.91	2.634e-10
rs570995629	10	104619327	CT	0.2423	0.2679	0.0825	0.183	BORCS7	intron_variant			0.8539	0.8171	0.8924	2.143e-12
rs11191425	10	104625970	T	0.2588	0.2887	0.0924	0.2017	AS3MT	upstream_gene_variant			0.8541	0.818	0.8917	7.172e-13
rs11191426	10	104627230	T	0.2587	0.2887	0.0924	0.2017	AS3MT	upstream_gene_variant			0.8541	0.818	0.8917	7.172e-13
rs7098825	10	104628234	C	0.283	0.3065	0.0964	0.2017	AS3MT	upstream_gene_variant			0.88	0.844	0.9176	1.986e-09
rs17878846	10	104630412	T	0.2588	0.2887	0.0964	0.2003		intron_variant	BORCS7	ASMT	0.8539	0.8179	0.8915	6.855e-13
rs77335224	10	104636276	T	0.2327	0.254	0.0974	0.2075		intron_variant	BORCS7	ASMT	0.8504	0.8132	0.8893	1.24e-12
rs3740393	10	104636655	C	0.2526	0.2867	0.1491	0.2291		intron_variant	BORCS7	ASMT	0.8481	0.812	0.8858	1.138e-13
rs11191434	10	104637508	C	0.239	0.2569	0.0885	0.1844		intron_variant	BORCS7	ASMT	0.8434	0.8068	0.8817	5.472e-14
rs3740390	10	104638480	T	0.2526	0.2867	0.0895	0.1945		intron_variant	BORCS7	ASMT	0.848	0.8119	0.8857	1.061e-13
rs1240023233	10	104639651	G	0.2435	0	0	0		intron_variant	BORCS7	ASMT	0.8498	0.8136	0.8877	2.618e-13
rs1464265912	10	104642140	C	0.2534	0	0	0		intron_variant	BORCS7	ASMT	0.85	0.8138	0.8877	2.153e-13
rs72841270	10	104642237	G	0.2525	0.2877	0.1441	0.232		intron_variant	BORCS7	ASMT	0.8484	0.8123	0.8861	1.278e-13
rs556819846	10	104646044	T	0.2502	0.003	0.0308	0.0058		intron_variant	BORCS7	ASMT	0.8498	0.8135	0.8877	2.698e-13
rs12768205	10	104647849	T	0.3823	0.496	0.3022	0.3184		intron_variant	BORCS7	ASMT	0.8833	0.8498	0.9181	3.047e-10
rs144662567	10	104648482	C	0.2523	0.2867	0.0895	0.1931		intron_variant	BORCS7	ASMT	0.849	0.8128	0.8867	1.617e-13
rs7100709	10	104649729	C	0.3822	0.497	0.3042	0.3184		intron_variant	BORCS7	ASMT	0.8836	0.8501	0.9184	3.424e-10
rs11191447	10	104652323	T	0.2516	0.2867	0.0895	0.1945		intron_variant	BORCS7	ASMT	0.8502	0.814	0.888	2.709e-13
rs10883793	10	104652495	A	0.3825	0.496	0.3022	0.3184		intron_variant	BORCS7	ASMT	0.884	0.8505	0.9188	3.965e-10
rs12782585	10	104653473	T	0.3825	0.495	0.3022	0.3184		intron_variant	BORCS7	ASMT	0.8834	0.8499	0.9182	3.24e-10
rs10883795	10	104654577	C	0.3825	0.496	0.3022	0.3184		intron_variant	BORCS7	ASMT	0.8837	0.8502	0.9185	3.6e-10
rs10883796	10	104655315	A	0.3825	0.496	0.3022	0.3184		intron_variant	BORCS7	ASMT	0.8837	0.8502	0.9185	3.6e-10
rs74233296	10	104655350	C	0.2522	0.2867	0.0895	0.1945		intron_variant	BORCS7	ASMT	0.8494	0.8132	0.8871	1.895e-13
rs4363528	10	104655515	G	0.3837	0.496	0.3022	0.317		intron_variant	BORCS7	ASMT	0.8823	0.8489	0.917	2.101e-10
rs7896290	10	104656015	A	0.3825	0.496	0.3022	0.3184		intron_variant	BORCS7	ASMT	0.8837	0.8502	0.9185	3.6e-10
rs35125602	10	104656039	A	0.2522	0.2867	0.0895	0.1945		intron_variant	BORCS7	ASMT	0.8494	0.8132	0.8871	1.895e-13
rs1182305567	10	104657143	G	0.381	0	0	0		intron_variant	BORCS7	ASMT	0.8826	0.8492	0.9175	2.538e-10
rs113282265	10	104657248	G	0.2522	0.2867	0.0895	0.1931		intron_variant	BORCS7	ASMT	0.8493	0.8132	0.8871	1.838e-13
rs12219346	10	104657300	C	0.3825	0.496	0.3022	0.3184		intron_variant	BORCS7	ASMT	0.8835	0.85	0.9183	3.32e-10
rs12218148	10	104657469	A	0.2522	0.2867	0.0895	0.1931		intron_variant	BORCS7	ASMT	0.8493	0.8132	0.8871	1.838e-13
rs7909286	10	104658992	G	0.3821	0.4911	0.3022	0.317		intron_variant	BORCS7	ASMT	0.8837	0.8502	0.9185	3.574e-10
rs7909591	10	104659018	T	0.3821	0.4911	0.3022	0.317		intron_variant	BORCS7	ASMT	0.8837	0.8502	0.9185	3.574e-10
rs10883797	10	104659682	C	0.3821	0.4911	0.3022	0.317		intron_variant	BORCS7	ASMT	0.8837	0.8502	0.9185	3.574e-10
rs11191453	10	104659852	C	0.2522	0.2867	0.0895	0.1931		intron_variant	BORCS7	ASMT	0.8493	0.8132	0.8871	1.838e-13
rs11191454	10	104660004	G	0.2522	0.2867	0.0895	0.1916		intron_variant	BORCS7	ASMT	0.8488	0.8127	0.8866	1.535e-13
rs10786722	10	104660068	T	0.3821	0.4911	0.3022	0.317		intron_variant	BORCS7	ASMT	0.8839	0.8504	0.9187	3.816e-10
rs10883798	10	104660688	G	0.2522	0.2867	0.0905	0.1931	AS3MT	3_prime_UTR_variant			0.8493	0.8132	0.8871	1.838e-13
rs17884001	10	104661245	T	0.2529	0.2887	0.0905	0.1931	AS3MT	3_prime_UTR_variant			0.851	0.8148	0.8888	3.326e-13
rs1046778	10	104661484	C	0.3806	0.4901	0.3022	0.317	AS3MT	3_prime_UTR_variant			0.8829	0.8494	0.9177	2.811e-10
rs4568943	10	104661881	A	0.2522	0.2867	0.0895	0.1931		downstream_gene_variant	BORCS7	ASMT	0.8493	0.8132	0.8871	1.838e-13
rs11191459	10	104662118	A	0.3821	0.4911	0.3022	0.317		downstream_gene_variant	BORCS7	ASMT	0.8838	0.8503	0.9186	3.731e-10
rs17879819	10	104662215	T	0.2522	0.2867	0.0895	0.1931		downstream_gene_variant	BORCS7	ASMT	0.8493	0.8132	0.8871	1.838e-13
rs7897654	10	104662458	C	0.3821	0.4911	0.3022	0.317		downstream_gene_variant	BORCS7	ASMT	0.8838	0.8503	0.9186	3.759e-10
rs7912578	10	104662673	G	0.3821	0.4911	0.3032	0.317		downstream_gene_variant	BORCS7	ASMT	0.8838	0.8503	0.9186	3.759e-10
rs10883799	10	104663310	A	0.3821	0.4911	0.3022	0.317		downstream_gene_variant	BORCS7	ASMT	0.8839	0.8504	0.9187	3.796e-10
rs12221193	10	104665267	C	0.252	0.2867	0.0895	0.1931		downstream_gene_variant	BORCS7	ASMT	0.8499	0.8137	0.8877	2.325e-13
rs185575325	10	104665997	G	0.2521	0.2867	0.0895	0.1916		downstream_gene_variant	BORCS7	ASMT	0.8508	0.8145	0.8886	3.214e-13
rs77180047	10	104666757	A	0.2525	0.2867	0.0895	0.1931		intergenic_region	BORCS7	ASMT	0.8472	0.8111	0.8848	7.715e-14
rs7475853	10	104673097	A	0.2528	0.2867	0.0895	0.1931	CNNM2	upstream_gene_variant			0.8484	0.8123	0.886	1.211e-13
rs866411378	10	104675802	A	0.256	0	0	0	CNNM2	upstream_gene_variant			0.8535	0.8174	0.8913	7.215e-13
rs12221064	10	104677126	T	0.2528	0.2867	0.0895	0.1931	CNNM2	upstream_gene_variant			0.8485	0.8124	0.8862	1.288e-13
rs2297787	10	104680137	A	0.2591	0.2599	0.0924	0.2003	CNNM2	intron_variant			0.855	0.8189	0.8926	1.059e-12
rs17115213	10	104681143	G	0.2534	0.2867	0.0895	0.1916	CNNM2	intron_variant			0.8475	0.8115	0.8851	8.254e-14
rs77602510	10	104682602	A	0.2469	0.2857	0.0895	0.1931	CNNM2	intron_variant			0.8409	0.8048	0.8787	1.006e-14
rs78821730	10	104684544	A	0.2469	0.2857	0.0895	0.1931	CNNM2	intron_variant			0.8409	0.8048	0.8787	1.006e-14
rs12411886	10	104685299	A	0.2469	0.2857	0.0895	0.1916	CNNM2	intron_variant			0.8405	0.8044	0.8782	8.317e-15
rs10509759	10	104689665	T	0.247	0.2857	0.0895	0.1916	CNNM2	downstream_gene_variant			0.8409	0.8048	0.8786	9.78e-15
rs112699822	10	104692633	A	0.247	0.2857	0.0895	0.1931	CNNM2	intron_variant			0.8409	0.8048	0.8786	9.78e-15
rs112314091	10	104694654	A	0.247	0.2857	0.0895	0.1931	CNNM2	intron_variant			0.8409	0.8048	0.8786	9.78e-15
rs757649586	10	104696990	A	0.247	0	0	0	CNNM2	intron_variant			0.8409	0.8048	0.8786	9.78e-15
rs5011520	10	104697516	A	0.247	0.2857	0.0895	0.1931	CNNM2	intron_variant			0.8409	0.8048	0.8786	9.78e-15
rs11191472	10	104707016	T	0.2472	0.2857	0.0895	0.1916	CNNM2	intron_variant			0.8387	0.8027	0.8763	3.969e-15
rs10883806	10	104713076	T	0.2472	0.2857	0.0895	0.1931	CNNM2	intron_variant			0.8389	0.8029	0.8765	4.238e-15
rs11191474	10	104713113	C	0.2473	0.2867	0.0895	0.1945	CNNM2	intron_variant			0.8391	0.8031	0.8767	4.657e-15
rs11191475	10	104713162	T	0.2472	0.2857	0.0895	0.1931	CNNM2	intron_variant			0.8389	0.8029	0.8765	4.238e-15
rs12413409	10	104719096	A	0.2472	0.2857	0.0895	0.1945	CNNM2	intron_variant			0.8391	0.8031	0.8768	4.722e-15
rs10883808	10	104721126	T	0.2472	0.2857	0.0895	0.1945	CNNM2	intron_variant			0.8389	0.8029	0.8765	4.238e-15
rs78260931	10	104721962	C	0.2472	0.2847	0.0895	0.1931	CNNM2	intron_variant			0.8389	0.8029	0.8765	4.238e-15
rs11191479	10	104723620	C	0.2476	0.2867	0.0895	0.1945	CNNM2	intron_variant			0.8383	0.8024	0.8759	3.242e-15
rs11191484	10	104729249	A	0.2476	0.2867	0.0895	0.1931	CNNM2	intron_variant			0.8383	0.8023	0.8758	3.121e-15
rs75533799	10	104733275	G	0.3211	0	0	0	CNNM2	intron_variant			0.859	0.825	0.8944	1.725e-13
rs11191488	10	104735236	AC	0.2476	0	0	0	CNNM2	intron_variant			0.8383	0.8023	0.8758	3.121e-15
rs145010450	10	104737697	TG	0.2476	0.2857	0.0895	0.1945	CNNM2	intron_variant			0.8383	0.8023	0.8758	3.121e-15
rs10883815	10	104739179	C	0.2476	0.2857	0.0895	0.1945	CNNM2	intron_variant			0.8381	0.8022	0.8757	2.991e-15
rs550634599	10	104739677	AT	0.2501	0.2986	0.0964	0.2046	CNNM2	intron_variant			0.8383	0.8024	0.8758	2.77e-15
rs112390216	10	104741031	T	0.2476	0.2857	0.0895	0.1945	CNNM2	intron_variant			0.838	0.802	0.8755	2.784e-15
rs77860422	10	104748009	A	0.2481	0.2867	0.0895	0.196	CNNM2	intron_variant			0.8386	0.8026	0.8761	3.413e-15
rs572510752	10	104749244	TA	0.2464	0.2827	0.0895	0.1916	CNNM2	intron_variant			0.839	0.803	0.8767	4.894e-15
rs541745677	10	104749705	CTT	0.2474	0.2857	0.0855	0.1902	CNNM2	intron_variant			0.8378	0.8018	0.8754	2.648e-15
rs11191499	10	104764271	C	0.2469	0.2847	0.0895	0.1945	CNNM2	intron_variant			0.8386	0.8026	0.8762	3.789e-15
rs11191502	10	104765494	G	0.2473	0.2857	0.0895	0.1945	CNNM2	intron_variant			0.8376	0.8017	0.8752	2.473e-15
rs113554404	10	104766120	T	0.2471	0.2847	0.0895	0.1945	CNNM2	intron_variant			0.8376	0.8016	0.8752	2.443e-15
rs11191505	10	104766891	T	0.2471	0.2847	0.0895	0.1916	CNNM2	intron_variant			0.8376	0.8016	0.8752	2.443e-15
rs74444347	10	104769275	C	0.2471	0.2847	0.0895	0.1945	CNNM2	intron_variant			0.8376	0.8016	0.8752	2.443e-15
rs12221335	10	104769392	A	0.2471	0.2847	0.0895	0.1945	CNNM2	intron_variant			0.8376	0.8016	0.8752	2.443e-15
rs11191511	10	104769709	C	0.2471	0.2847	0.0895	0.1945	CNNM2	intron_variant			0.8378	0.8018	0.8753	2.624e-15
rs11191514	10	104773364	T	0.2471	0.2847	0.0905	0.1945	CNNM2	intron_variant			0.8376	0.8016	0.8752	2.443e-15
rs77787671	10	104776205	T	0.2477	0.2857	0.0895	0.1945	CNNM2	intron_variant			0.8378	0.8019	0.8754	2.538e-15
rs11191515	10	104776527	A	0.2476	0.2847	0.0905	0.1916	CNNM2	intron_variant			0.8374	0.8015	0.875	2.176e-15
rs747219957	10	104778443	C	0.2479	0	0	0	CNNM2	intron_variant			0.8379	0.8019	0.8754	2.582e-15
rs113970872	10	104778812	T	0.2479	0.2847	0.0895	0.1945	CNNM2	intron_variant			0.8379	0.8019	0.8754	2.582e-15
rs11191517	10	104780038	A	0.2479	0.2847	0.0895	0.1945	CNNM2	intron_variant			0.8379	0.8019	0.8754	2.582e-15
rs11191519	10	104784918	T	0.2476	0.2847	0.0895	0.1945	CNNM2	intron_variant			0.8387	0.8027	0.8763	3.879e-15
rs11191521	10	104789475	G	0.2471	0.2857	0.0885	0.1931	CNNM2	intron_variant			0.8378	0.8018	0.8754	2.65e-15
rs11191522	10	104789580	A	0.247	0.2847	0.0885	0.1945	CNNM2	intron_variant			0.8377	0.8017	0.8753	2.549e-15
rs755312871	10	104792250	C	0.2472	0	0	0	CNNM2	intron_variant			0.839	0.803	0.8766	4.265e-15
rs75970938	10	104793648	C	0.2471	0.2857	0.0885	0.1916	CNNM2	intron_variant			0.8388	0.8028	0.8764	3.994e-15
rs79668541	10	104793904	T	0.2471	0.2857	0.0885	0.1916	CNNM2	intron_variant			0.8388	0.8028	0.8764	3.994e-15
rs76752100	10	104794086	T	0.2472	0.2867	0.0905	0.1945	CNNM2	intron_variant			0.8389	0.8029	0.8765	4.052e-15
rs140473396	10	104795885	GAC	0.2465	0.2847	0.0974	0.1974	CNNM2	intron_variant			0.8355	0.7996	0.8731	1.106e-15
rs11191531	10	104806898	C	0.2471	0.2877	0.0885	0.1931	CNNM2	intron_variant			0.8409	0.8048	0.8785	9.354e-15
rs12219027	10	104811203	C	0.2471	0.2877	0.0885	0.1945	CNNM2	intron_variant			0.8411	0.805	0.8788	1.026e-14
rs772071322	10	104814347	G	0.2466	0	0	0	CNNM2	intron_variant			0.8396	0.8036	0.8773	6.061e-15
rs11191534	10	104815827	G	0.2486	0.2897	0.0885	0.1945	CNNM2	intron_variant			0.8418	0.8058	0.8794	1.188e-14
rs745753578	10	104815871	A	0.2532	0	0	0	CNNM2	intron_variant			0.8483	0.8122	0.886	1.188e-13
rs11191543	10	104824387	A	0.2476	0.2877	0.0895	0.1945	CNNM2	intron_variant			0.8409	0.8049	0.8785	8.922e-15
rs3781285	10	104825665	G	0.2476	0.2877	0.0885	0.1916	CNNM2	intron_variant			0.8407	0.8047	0.8783	8.258e-15
rs773933200	10	104828026	G	0.2477	0	0	0	CNNM2	intron_variant			0.8411	0.8051	0.8788	9.701e-15
rs1926032	10	104829469	T	0.247	0.2837	0.0706	0.183	CNNM2	intron_variant			0.8449	0.8087	0.8827	4.475e-14
rs943037	10	104835919	T	0.2478	0.2877	0.0885	0.1916	CNNM2	synonymous_variant			0.841	0.805	0.8787	9.392e-15
rs12219901	10	104840967	G	0.2478	0.2877	0.0885	0.1945	CNNM2	downstream_gene_variant			0.841	0.805	0.8787	9.392e-15
rs10458729	10	104841479	T	0.2477	0.2867	0.0885	0.1945	CNNM2	downstream_gene_variant			0.8411	0.805	0.8788	9.746e-15
rs11191548	10	104846178	C	0.2482	0.2887	0.0885	0.1931	NT5C2	downstream_gene_variant			0.8416	0.8056	0.8793	1.169e-14
rs10430665	10	104848430	T	0.2476	0.2897	0.0885	0.1945	NT5C2	3_prime_UTR_variant			0.8395	0.8035	0.8771	5.03e-15
rs10786736	10	104849116	C	0.2477	0.2877	0.1163	0.2133	NT5C2	3_prime_UTR_variant			0.8398	0.8038	0.8775	5.878e-15
rs3740387	10	104849468	A	0.3792	0.499	0.4135	0.4135	NT5C2	synonymous_variant			0.8791	0.8457	0.9139	7.55e-11
rs11191551	10	104850835	G	0.248	0.2887	0.0885	0.1945	NT5C2	sequence_feature			0.8413	0.8052	0.8789	1.008e-14
rs17094683	10	104851301	T	0.2479	0.2887	0.0885	0.1945	NT5C2	sequence_feature			0.8406	0.8046	0.8782	7.555e-15
rs12217501	10	104851889	C	0.2477	0.2877	0.0885	0.1916	NT5C2	intron_variant			0.8389	0.8029	0.8764	3.895e-15
rs12220743	10	104851912	T	0.2477	0.2877	0.0885	0.1945	NT5C2	intron_variant			0.8389	0.8029	0.8764	3.895e-15
rs12412038	10	104856162	A	0.2478	0.2877	0.0875	0.1945	NT5C2	intron_variant			0.8399	0.8039	0.8775	5.789e-15
rs3215816	10	104856764	C	0.2478	0.2877	0.0875	0.1974	NT5C2	intron_variant			0.8399	0.8039	0.8775	5.789e-15
rs11191555	10	104857523	C	0.2479	0.2887	0.0875	0.1945	NT5C2	intron_variant			0.8403	0.8043	0.8779	6.957e-15
rs370574766	10	104861271	A	0.2592	0	0	0	NT5C2	sequence_feature			0.8591	0.8227	0.8972	6.824e-12
rs11191557	10	104864614	G	0.2478	0.2877	0.0875	0.1945	NT5C2	sequence_feature			0.84	0.804	0.8776	6.178e-15
rs11191558	10	104864678	A	0.2478	0.2877	0.0875	0.1945	NT5C2	sequence_feature			0.84	0.804	0.8776	6.178e-15
rs11191559	10	104867686	T	0.2481	0.2887	0.0875	0.1988	NT5C2	intron_variant			0.8408	0.8048	0.8784	8.28e-15
rs11191560	10	104869038	C	0.2481	0.2887	0.0875	0.1945	NT5C2	intron_variant			0.8397	0.8037	0.8773	5.263e-15
rs12413046	10	104871204	G	0.2478	0.2877	0.0875	0.1945	NT5C2	intron_variant			0.84	0.804	0.8776	6.178e-15
rs10883832	10	104871279	G	0.2478	0.2877	0.0875	0.1945	NT5C2	intron_variant			0.84	0.804	0.8776	6.178e-15
rs9633712	10	104873761	C	0.2465	0.2867	0.0875	0.1974	NT5C2	intron_variant			0.8396	0.8035	0.8772	5.784e-15
rs79082900	10	104877302	C	0.2478	0.2877	0.0875	0.1945	NT5C2	intron_variant			0.8399	0.8039	0.8775	5.789e-15
rs11191564	10	104878543	T	0.2478	0.2877	0.0875	0.1974	NT5C2	intron_variant			0.8399	0.8039	0.8775	5.789e-15
rs529049131	10	104879855	CA	0.2482	0.2887	0.0915	0.2089	NT5C2	intron_variant			0.8415	0.8055	0.8792	1.118e-14
rs1060240	10	104883337	G	0.2478	0.2877	0.0875	0.1974	NT5C2	intron_variant			0.84	0.804	0.8776	6.178e-15
rs10883835	10	104884208	C	0.2478	0.2877	0.0875	0.1974	NT5C2	intron_variant			0.84	0.804	0.8776	6.178e-15
rs11191568	10	104886374	A	0.2478	0.2877	0.0875	0.1974	NT5C2	intron_variant			0.8399	0.8039	0.8775	5.789e-15
rs112924565	10	104888866	A	0.3854	0.4921	0.2465	0.281	NT5C2	intron_variant			0.8801	0.8468	0.9148	9.492e-11
rs732998	10	104897901	C	0.2475	0.2877	0.0875	0.1974	NT5C2	intron_variant			0.8406	0.8046	0.8783	8.371e-15
rs11191574	10	104898126	T	0.2477	0.2877	0.0885	0.1974	NT5C2	intron_variant			0.8396	0.8036	0.8772	5.302e-15
rs11191575	10	104898337	T	0.2477	0.2877	0.0875	0.1974	NT5C2	intron_variant			0.8396	0.8036	0.8772	5.302e-15
rs79993475	10	104901031	G	0.2477	0.2887	0.0875	0.1974	NT5C2	intron_variant			0.8398	0.8038	0.8774	5.659e-15
rs12220375	10	104901491	C	0.2477	0.2887	0.0875	0.1945	NT5C2	intron_variant			0.8398	0.8038	0.8774	5.659e-15
rs138172222	10	104902430	GA	0.2477	0.2887	0.0875	0.1974	NT5C2	intron_variant			0.8398	0.8038	0.8774	5.659e-15
rs11191580	10	104906211	C	0.2497	0.2877	0.0875	0.1945	NT5C2	intron_variant			0.8431	0.807	0.8809	2.242e-14
rs79680647	10	104910959	A	0.2368	0.2827	0.0875	0.1974	NT5C2	intron_variant			0.844	0.8073	0.8824	7.663e-14
rs11191582	10	104913653	A	0.2272	0.2649	0.0885	0.1931	NT5C2	intron_variant			0.8507	0.8132	0.8899	2.029e-12
rs74233809	10	104913940	C	0.2335	0.2748	0.0885	0.2003	NT5C2	intron_variant			0.8467	0.8097	0.8853	2.818e-13
rs12416331	10	104928914	A	0.2372	0.2837	0.0875	0.1945	NT5C2	intron_variant			0.8426	0.806	0.8809	4.309e-14
rs11191587	10	104929716	C	0.2475	0.2887	0.0875	0.1974	NT5C2	intron_variant			0.8405	0.8045	0.8782	7.837e-15
rs12219304	10	104931584	C	0.2405	0.2698	0.0875	0.196	NT5C2	intron_variant			0.8483	0.8116	0.8866	2.945e-13
rs11191593	10	104939215	C	0.2467	0.2887	0.0875	0.1974	NT5C2	intron_variant			0.841	0.8049	0.8787	1.025e-14
rs79237883	10	104940946	C	0.2469	0.2877	0.0875	0.1945	NT5C2	intron_variant			0.8409	0.8048	0.8786	9.923e-15
rs34747231	10	104942244	G	0.2468	0.2887	0.0875	0.1945	NT5C2	intron_variant			0.8409	0.8048	0.8786	9.923e-15
rs77420391	10	104945823	A	0.2301	0.2639	0.0875	0.196	NT5C2	intron_variant			0.8502	0.8129	0.8892	1.373e-12
rs761360417	10	104954777	T	0.255	0	0	0	NT5C2	upstream_gene_variant			0.858	0.8217	0.8959	3.894e-12
rs112913898	10	104958900	A	0.2503	0.2946	0.0885	0.196		intergenic_region	NT5C2	RPEL1	0.8689	0.832	0.9075	2.342e-10
rs11191607	10	104959188	T	0.2606	0.2996	0.0885	0.196		intergenic_region	NT5C2	RPEL1	0.866	0.8296	0.904	4.933e-11
rs113278154	10	104960464	T	0.2682	0.3204	0.0885	0.1974		intergenic_region	NT5C2	RPEL1	0.8604	0.8246	0.8978	4.475e-12
rs4919644	10	104229588	A	0.4632	0.4296	0.1292	0.2421	MFSD13A	intron_variant			0.8976	0.8646	0.9319	1.626e-08
rs3740416	10	104230437	G	0.4676	0.4325	0.1302	0.2421	MFSD13A	synonymous_variant			0.897	0.864	0.9313	1.31e-08
rs45597333	10	104235972	A	0.4639	0.4296	0.1282	0.2421	MFSD13A	3_prime_UTR_variant			0.8968	0.8638	0.931	1.208e-08
rs3740409	10	104236645	A	0.4639	0.4296	0.1272	0.2406	MFSD13A	3_prime_UTR_variant			0.8966	0.8636	0.9308	1.133e-08
rs11191296	10	104238558	C	0.4695	0.4365	0.1193	0.2334	MFSD13A	downstream_gene_variant			0.8955	0.8625	0.9296	7.537e-09
rs4919647	10	104250754	C	0.47	0.4375	0.1282	0.245	ACTR1A	intron_variant			0.8988	0.8657	0.933	2.301e-08
rs2902544	10	104261359	T	0.4704	0.4375	0.1262	0.245	SUFU	upstream_gene_variant			0.8985	0.8654	0.9327	2.064e-08
rs10883737	10	104320898	G	0.4669	0.4355	0.0944	0.232	SUFU	intron_variant			0.8997	0.8667	0.934	3.083e-08
rs77630251	10	104338370	G	0.4674	0.4355	0.0944	0.232	SUFU	intron_variant			0.8997	0.8667	0.934	3.098e-08
rs11191343	10	104345225	A	0.4675	0.4355	0.0944	0.232	SUFU	intron_variant			0.8994	0.8664	0.9337	2.824e-08
rs3824756	10	104359350	C	0.4676	0.4355	0.0944	0.2406	SUFU	intron_variant			0.8997	0.8667	0.934	3.137e-08
rs3934495	10	104361711	T	0.4646	0.4355	0.0944	0.232	SUFU	intron_variant			0.8981	0.8652	0.9324	1.856e-08
rs4919666	10	104384029	A	0.4679	0.4355	0.0944	0.2406	SUFU	downstream_gene_variant			0.8946	0.8617	0.9287	5.608e-09
rs75558045	10	104384211	CT	0.4679	0.4355	0.0934	0.232	SUFU	downstream_gene_variant			0.8946	0.8617	0.9287	5.608e-09
rs74558061	10	104384337	G	0.4678	0.4355	0.0934	0.2233	SUFU	intron_variant			0.895	0.8621	0.9291	6.438e-09
rs7086898	10	104386152	G	0.4675	0.4345	0.0934	0.2378	SUFU	intron_variant			0.8931	0.8602	0.9272	3.353e-09
rs17114803	10	104386934	C	0.4674	0.4335	0.0934	0.2378	SUFU	structural_interaction_variant			0.8931	0.8602	0.9272	3.343e-09
rs10786700	10	104387735	T	0.4674	0.4335	0.0934	0.2406	SUFU	intron_variant			0.8931	0.8602	0.9272	3.343e-09
rs4917979	10	104388710	C	0.4674	0.4335	0.0934	0.2378	SUFU	intron_variant			0.8931	0.8602	0.9272	3.343e-09
rs2298278	10	104390303	G	0.4674	0.4335	0.0954	0.2378	SUFU	3_prime_UTR_variant			0.8931	0.8602	0.9272	3.343e-09
rs17114808	10	104391285	T	0.4673	0.4335	0.0924	0.2378	SUFU	3_prime_UTR_variant			0.8936	0.8607	0.9277	4.103e-09
rs17114810	10	104391545	T	0.4674	0.4365	0.0934	0.2378	SUFU	3_prime_UTR_variant			0.893	0.8602	0.9271	3.283e-09
rs11818043	10	104391627	G	0.4667	0.4335	0.0934	0.2378	SUFU	3_prime_UTR_variant			0.8933	0.8605	0.9274	3.615e-09
rs11191356	10	104393489	G	0.486	0.4514	0.0944	0.2378	SUFU	downstream_gene_variant			0.8939	0.8611	0.9279	3.935e-09
rs12573474	10	104393506	G	0.4836	0.4514	0.0934	0.2291	SUFU	downstream_gene_variant			0.8977	0.8648	0.9319	1.529e-08
rs1278434233	10	104397936	T	0.4669	0	0	0	SUFU	downstream_gene_variant			0.8969	0.8639	0.9312	1.271e-08
rs10883757	10	104400133	T	0.4655	0.4315	0.0934	0.2349	TRIM8	upstream_gene_variant			0.8965	0.8635	0.9308	1.145e-08
rs5011218	10	104401218	C	0.4654	0.4315	0.0934	0.2291	TRIM8	upstream_gene_variant			0.8964	0.8634	0.9307	1.098e-08
rs11191359	10	104401486	T	0.4654	0.4315	0.0934	0.2205	TRIM8	upstream_gene_variant			0.8968	0.8638	0.9311	1.248e-08
rs4146429	10	104401632	C	0.4655	0.4325	0.0934	0.2291	TRIM8	upstream_gene_variant			0.8965	0.8635	0.9307	1.119e-08
rs4146428	10	104401721	A	0.4655	0.4315	0.0934	0.2291	TRIM8	upstream_gene_variant			0.8965	0.8635	0.9307	1.119e-08
rs1202767795	10	104403085	G	0.1877	0	0	0	TRIM8	upstream_gene_variant			0.8961	0.8631	0.9304	9.868e-09
rs10786701	10	104412308	T	0.4659	0.4315	0.0934	0.2305	TRIM8	intron_variant			0.8949	0.8619	0.9291	6.355e-09
rs1362164971	10	104412561	CTT	0.4349	0	0	0	TRIM8	intron_variant			0.8972	0.864	0.9318	1.9e-08
rs59744075	10	104418617	C	0.4652	0.4296	0.0964	0.2363	TRIM8	downstream_gene_variant			0.8939	0.861	0.9281	4.636e-09
rs10883760	10	104419465	T	0.4652	0.4296	0.0964	0.245	TRIM8	downstream_gene_variant			0.8939	0.861	0.9281	4.636e-09
rs10883761	10	104420018	G	0.4652	0.4296	0.0964	0.2363	TRIM8	downstream_gene_variant			0.8939	0.861	0.9281	4.636e-09
rs11191364	10	104423549	A	0.4545	0	0	0		intergenic_region	TRIM8	ARL3	0.8985	0.8653	0.9329	2.328e-08
rs4244354	10	104426177	A	0.4638	0.4335	0.0974	0.2363		intergenic_region	TRIM8	ARL3	0.8925	0.8596	0.9266	2.722e-09
rs10883763	10	104427825	T	0.1811	0.1786	0.0189	0.0865		intergenic_region	TRIM8	ARL3	0.8895	0.8568	0.9235	9.404e-10
rs11191365	10	104430251	A	0.4639	0.4325	0.0974	0.2363	ARL3	downstream_gene_variant			0.8908	0.858	0.9248	1.486e-09
rs1021973626	10	104431662	G	0.4638	0	0	0	ARL3	downstream_gene_variant			0.8924	0.8596	0.9265	2.658e-09
rs796380641	10	104436019	CT	0.4465	0	0	0	ARL3	3_prime_UTR_variant			1.116	1.075	1.159	8.767e-09
rs7077678	10	104438565	C	0.4765	0.5228	0.3608	0.5216	ARL3	intron_variant			1.117	1.076	1.159	5.643e-09
rs3837369	10	104442056	ACT	0.4761	0.5238	0.3608	0.4957	ARL3	intron_variant			1.118	1.077	1.16	4.527e-09
rs757709273	10	104445545	AG	0.4761	0	0	0	ARL3	intron_variant			1.118	1.077	1.16	4.527e-09
rs768587668	10	104450052	CT	0.499	0	0	0	ARL3	intron_variant			1.115	1.074	1.157	1.016e-08
rs4556473	10	104454700	T	0.4759	0.5228	0.3668	0.5187	ARL3	intron_variant			1.117	1.077	1.16	5.147e-09
rs11191369	10	104457456	G	0.4763	0.5228	0.3628	0.5231	ARL3	intron_variant			1.116	1.075	1.159	7.191e-09
rs11191373	10	104463676	G	0.476	0.5238	0.3628	0.5173	ARL3	intron_variant			1.118	1.077	1.16	4.952e-09
rs2489741	10	104479875	G	0.4757	0.5228	0.3658	0.5331	SFXN2	intron_variant			1.117	1.076	1.159	6.595e-09
rs7917772	10	104487443	A	0.4647	0.4683	0.6561	0.4813	SFXN2	intron_variant			1.119	1.078	1.162	2.978e-09
rs10883768	10	104487973	T	0.4427	0.5228	0.1501	0.268	SFXN2	intron_variant			1.113	1.072	1.155	2.309e-08
rs60459635	10	104500988	T	0.4434	0.5228	0.1511	0.2651	WBP1L	upstream_gene_variant			1.112	1.071	1.154	3.306e-08
rs2297450	10	104503174	T	0.4427	0.5228	0.1511	0.2651	WBP1L	upstream_gene_variant			1.112	1.071	1.154	3.237e-08
rs11191389	10	104523018	C	0.4426	0.5218	0.1511	0.2781	WBP1L	intron_variant			1.112	1.071	1.154	3.136e-08
rs1339919	10	104534448	A	0.4425	0.5218	0.1501	0.2622	WBP1L	upstream_gene_variant			1.112	1.071	1.154	3.098e-08
rs7904248	10	104544753	C	0.3831	0.4315	0.6093	0.487	WBP1L	intron_variant			1.114	1.072	1.157	3.288e-08
rs11314421	10	104568298	C	0.3826	0.4335	0.6093	0.4784	WBP1L	intron_variant			1.115	1.073	1.159	2.491e-08
rs10748832	10	104568480	A	0.3825	0.4315	0.6093	0.4784	WBP1L	intron_variant			1.116	1.074	1.159	1.98e-08
rs10624878	10	104568835	CTGTTT	0.3814	0.4276	0.6004	0.4784	WBP1L	intron_variant			1.116	1.074	1.16	2.016e-08
rs3740397	10	104592675	C	0.3988	0.5109	0.3926	0.4049	CYP17A1	intron_variant			0.8952	0.8615	0.9301	1.499e-08
rs12773892	10	104631177	A	0.366	0.4484	0.2356	0.3026		intron_variant	BORCS7	ASMT	0.8932	0.8591	0.9287	1.328e-08
rs10786718	10	104631189	A	0.3264	0.4484	0.2356	0.3012		intron_variant	BORCS7	ASMT	0.8874	0.8525	0.9238	5.566e-09
rs1321148642	10	104631484	C	0.3264	0	0	0		intron_variant	BORCS7	ASMT	0.8874	0.8525	0.9238	5.566e-09
rs12767543	10	104631663	A	0.3264	0.4484	0.2356	0.3012		intron_variant	BORCS7	ASMT	0.8874	0.8525	0.9238	5.566e-09
rs7903752	10	104633053	ATTT	0.3263	0.001	0.001	0.013		intron_variant	BORCS7	ASMT	0.8872	0.8523	0.9235	5.142e-09
rs7920657	10	104633244	A	0.3271	0.4484	0.2356	0.3026		intron_variant	BORCS7	ASMT	0.8867	0.8518	0.923	4.165e-09
rs7920697	10	104633337	C	0.3263	0.4484	0.2356	0.3012		intron_variant	BORCS7	ASMT	0.8872	0.8523	0.9235	5.142e-09
rs12764049	10	104634956	G	0.3261	0.4484	0.2356	0.3012		intron_variant	BORCS7	ASMT	0.8881	0.8531	0.9245	6.928e-09
rs12764899	10	104635103	A	0.3261	0.4484	0.2346	0.2896		intron_variant	BORCS7	ASMT	0.8881	0.8531	0.9245	6.928e-09
rs12765002	10	104635348	T	0.3261	0.4484	0.2356	0.3012		intron_variant	BORCS7	ASMT	0.8881	0.8531	0.9245	6.928e-09
rs12771681	10	104635620	C	0.3261	0.4494	0.2356	0.3012		intron_variant	BORCS7	ASMT	0.8881	0.8531	0.9245	6.928e-09
rs370133124	10	104642862	G	0.35	0	0	0		intron_variant	BORCS7	ASMT	0.8967	0.8621	0.9327	5.584e-08
rs7101182	10	104649781	A	0.3528	0.4683	0.2942	0.3112		intron_variant	BORCS7	ASMT	0.8868	0.8525	0.9225	2.354e-09
rs34643607	10	104652815	CA	0.3929	0.502	0.3161	0.3559		intron_variant	BORCS7	ASMT	0.8967	0.863	0.9317	2.483e-08
rs111383152	10	104660869	A	0.2858	0.3413	0.2008	0.2406	AS3MT	3_prime_UTR_variant			0.8813	0.8453	0.9188	2.779e-09
rs3902934	10	104746649	G	0.3916	0.5119	0.4165	0.415	CNNM2	intron_variant			0.8862	0.8527	0.921	8.038e-10
rs1890184	10	104748459	C	0.3912	0.5109	0.4165	0.415	CNNM2	intron_variant			0.8867	0.8532	0.9215	9.563e-10
rs10883816	10	104749725	G	0.3916	0.5119	0.4165	0.415	CNNM2	intron_variant			0.8861	0.8526	0.9209	7.742e-10
rs10509757	10	104752960	A	0.3912	0.5109	0.4165	0.415	CNNM2	intron_variant			0.8867	0.8532	0.9216	9.791e-10
rs10883817	10	104755431	A	0.3914	0.5109	0.4155	0.415	CNNM2	intron_variant			0.8862	0.8527	0.921	7.992e-10
rs7911789	10	104756374	C	0.3915	0.5119	0.4165	0.4164	CNNM2	intron_variant			0.8858	0.8523	0.9206	6.878e-10
rs67908413	10	104764989	C	0.3913	0.5119	0.4165	0.4164	CNNM2	intron_variant			0.8859	0.8524	0.9208	7.342e-10
rs10786733	10	104794947	A	0.3915	0.5129	0.4125	0.4135	CNNM2	intron_variant			0.887	0.8535	0.9218	1.057e-09
rs10883823	10	104812331	C	0.3905	0.5109	0.4135	0.4135	CNNM2	intron_variant			0.8869	0.8534	0.9218	1.059e-09
rs10883824	10	104812897	G	0.3906	0.5129	0.4135	0.4135	CNNM2	intron_variant			0.8877	0.8541	0.9226	1.404e-09
rs11191542	10	104824324	A	0.3917	0.5139	0.4135	0.4135	CNNM2	intron_variant			0.8888	0.8552	0.9237	1.985e-09
rs10883826	10	104830819	G	0.3924	0.5159	0.4125	0.4135	CNNM2	intron_variant			0.8902	0.8566	0.9251	3.172e-09
rs943036	10	104836047	C	0.3916	0.5129	0.4135	0.4135	CNNM2	intron_variant			0.8898	0.8562	0.9247	2.824e-09
rs943035	10	104839152	C	0.3919	0.5129	0.4135	0.4135	CNNM2	downstream_gene_variant			0.8902	0.8565	0.9251	3.18e-09
rs7921574	10	104840970	C	0.3919	0.5129	0.4135	0.4135	CNNM2	downstream_gene_variant			0.8897	0.8561	0.9246	2.691e-09
rs7092200	10	104844872	C	0.3919	0.5129	0.4414	0.4352	NT5C2	downstream_gene_variant			0.8899	0.8563	0.9248	2.918e-09
rs8139	10	104848123	A	0.3915	0.5119	0.4135	0.4135	NT5C2	3_prime_UTR_variant			0.8885	0.8549	0.9234	1.803e-09
rs200372827	10	104890340	T	0.3509	0.5913	0.6163	0.6513	NT5C2	intron_variant			1.116	1.073	1.161	3.543e-08
rs551425186	10	104938590	CA	0.3311	0.3254	0.0785	0.1657	NT5C2	intron_variant			0.89	0.8552	0.9262	1.009e-08
rs12414028	10	104957629	A	0.2607	0.2976	0.0895	0.1369	NT5C2	upstream_gene_variant			0.8743	0.8376	0.9126	8.21e-10
rs4917968	10	104220576	T	0.4851	0.4117	0.175	0.2579	MFSD13A	upstream_gene_variant			0.9006	0.8676	0.9348	3.791e-08
rs17114534	10	104221529	C	0.4842	0.4474	0.1809	0.2565	MFSD13A	intron_variant			0.9003	0.8673	0.9345	3.496e-08
rs4919643	10	104222377	C	0.479	0.4435	0.1779	0.2579	MFSD13A	intron_variant			0.9004	0.8674	0.9346	3.575e-08
rs17114641	10	104287359	G	0.4698	0.4365	0.0944	0.2291	SUFU	intron_variant			0.9007	0.8677	0.9351	4.354e-08
rs191124109	10	104290204	CTTT	0.4717	0	0	0	SUFU	intron_variant			0.9008	0.8677	0.9351	4.384e-08
rs2031604	10	104297791	T	0.4666	0.5635	0.9036	0.7637	SUFU	intron_variant			0.9008	0.8677	0.9352	4.479e-08
rs9665626	10	104300638	C	0.4666	0.5635	0.9046	0.7637	SUFU	intron_variant			0.9011	0.868	0.9354	4.849e-08
rs11191323	10	104301926	A	0.4666	0.4365	0.0944	0.2291	SUFU	intron_variant			0.9011	0.868	0.9354	4.849e-08
rs12220810	10	104305119	T	0.4632	0.4365	0.0944	0.2291	SUFU	intron_variant			0.9005	0.8674	0.9349	4.134e-08
rs10883735	10	104308446	T	0.4634	0.4365	0.0944	0.2291	SUFU	intron_variant			0.9008	0.8677	0.9352	4.552e-08
rs61373214	10	104313527	C	0.4638	0.4365	0.0944	0.2291	SUFU	intron_variant			0.9	0.8669	0.9343	3.435e-08
rs35073362	10	104315977	C	0.4636	0.4355	0.0944	0.232	SUFU	intron_variant			0.9003	0.8672	0.9346	3.816e-08
rs11191337	10	104317785	G	0.4636	0.4355	0.0944	0.232	SUFU	intron_variant			0.9003	0.8672	0.9346	3.816e-08
rs10883740	10	104334822	C	0.4638	0.4355	0.0944	0.2248	SUFU	intron_variant			0.9011	0.868	0.9355	4.988e-08
rs729025	10	104342206	T	0.4676	0.4355	0.0944	0.2406	SUFU	intron_variant			0.9002	0.8671	0.9345	3.611e-08
rs4147155	10	104536771	G	0.4421	0.5228	0.1521	0.2781	WBP1L	intron_variant			1.111	1.071	1.154	3.469e-08
rs7904281	10	104544836	G	0.3846	0.4315	0.6074	0.487	WBP1L	intron_variant			1.113	1.071	1.156	4.182e-08
rs1475643	10	104546467	T	0.3834	0.4325	0.5994	0.4712	WBP1L	intron_variant			1.113	1.071	1.156	4.452e-08
rs9663711	10	104547628	A	0.3834	0.4325	0.6074	0.4841	WBP1L	intron_variant			1.113	1.071	1.157	3.937e-08
rs10748830	10	104548382	C	0.3834	0.4325	0.6074	0.4755	WBP1L	intron_variant			1.113	1.071	1.157	3.956e-08
rs10786710	10	104548739	T	0.3834	0.4315	0.6074	0.4769	WBP1L	intron_variant			1.114	1.072	1.157	3.622e-08
rs1018696	10	104549066	G	0.3841	0.4315	0.6083	0.4769	WBP1L	intron_variant			1.113	1.072	1.157	3.787e-08
rs1018697	10	104549224	A	0.3834	0.4315	0.6083	0.4769	WBP1L	intron_variant			1.113	1.071	1.157	4.009e-08
rs1953930	10	104549461	A	0.3834	0.4315	0.6083	0.4827	WBP1L	intron_variant			1.113	1.071	1.156	4.312e-08
rs1953929	10	104549539	G	0.3834	0.4315	0.6083	0.4841	WBP1L	intron_variant			1.113	1.071	1.156	4.312e-08
rs1953928	10	104549649	A	0.3834	0.4315	0.6083	0.4769	WBP1L	intron_variant			1.113	1.071	1.157	4.009e-08
rs7392913	10	104550538	G	0.3834	0.4306	0.6074	0.4769	WBP1L	intron_variant			1.113	1.071	1.157	3.919e-08
rs2150929	10	104550937	A	0.3833	0.4306	0.6083	0.4755	WBP1L	intron_variant			1.113	1.071	1.157	3.974e-08
rs2150928	10	104550985	A	0.3834	0.4306	0.6083	0.4769	WBP1L	intron_variant			1.113	1.072	1.157	3.777e-08
rs7911528	10	104551567	G	0.3834	0.4306	0.6083	0.4769	WBP1L	intron_variant			1.113	1.072	1.157	3.777e-08
rs6584525	10	104551981	A	0.3834	0.4306	0.6103	0.4769	WBP1L	intron_variant			1.113	1.072	1.157	3.777e-08
rs11191395	10	104552594	C	0.3834	0.4306	0.6093	0.4841	WBP1L	intron_variant			1.113	1.072	1.157	3.804e-08
rs11191396	10	104552865	G	0.3834	0.4306	0.6093	0.4769	WBP1L	intron_variant			1.114	1.072	1.157	3.536e-08
rs4919677	10	104554304	A	0.3834	0.4306	0.6093	0.4769	WBP1L	intron_variant			1.114	1.072	1.157	3.536e-08
rs4919678	10	104554363	G	0.3834	0.4315	0.6083	0.4769	WBP1L	intron_variant			1.114	1.072	1.157	3.536e-08
rs7073114	10	104555651	T	0.3834	0.4315	0.6103	0.4755	WBP1L	intron_variant			1.113	1.071	1.156	4.364e-08
rs11191397	10	104558274	A	0.3835	0.4325	0.6093	0.4784	WBP1L	intron_variant			1.113	1.071	1.156	4.148e-08
rs10748831	10	104558743	C	0.3836	0.4335	0.6093	0.4798	WBP1L	intron_variant			1.113	1.071	1.156	4.261e-08
rs7088711	10	104559266	A	0.3835	0.4325	0.6093	0.4784	WBP1L	intron_variant			1.113	1.071	1.157	4.099e-08
rs7092051	10	104559477	T	0.3835	0.4325	0.6093	0.4784	WBP1L	intron_variant			1.113	1.071	1.157	4.099e-08
rs7092346	10	104559764	G	0.3835	0.4325	0.6093	0.4784	WBP1L	intron_variant			1.113	1.071	1.157	4.099e-08
rs11395106	10	104560155	CAA	0.3835	0.4325	0.6064	0.4784	WBP1L	intron_variant			1.113	1.071	1.156	4.148e-08
rs7909612	10	104561456	A	0.3835	0.4325	0.6093	0.4798	WBP1L	intron_variant			1.113	1.071	1.157	4.099e-08
rs7086400	10	104562097	A	0.3835	0.4325	0.6093	0.4784	WBP1L	intron_variant			1.113	1.071	1.157	4.099e-08
rs7918308	10	104563517	T	0.3823	0.4325	0.6103	0.4784	WBP1L	intron_variant			1.113	1.072	1.157	3.935e-08
rs10786711	10	104564059	T	0.3835	0.4335	0.6093	0.4784	WBP1L	intron_variant			1.113	1.071	1.156	4.455e-08
rs6584526	10	104566241	C	0.3829	0.4315	0.6093	0.4841	WBP1L	intron_variant			1.113	1.071	1.156	4.46e-08
rs7896903	10	104566417	G	0.3829	0.4315	0.6093	0.4784	WBP1L	intron_variant			1.112	1.071	1.156	4.896e-08
rs111488239	10	104567052	TAGAGGTAAGCAA	0.3828	0.4315	0.6093	0.4784	WBP1L	intron_variant			1.113	1.071	1.157	3.972e-08
rs10689649	12	89969919	AACTC	0.3915	0.3621	0.3797	0.3026		intergenic_region	POC1B	ATP2B1	0.9012	0.8672	0.9365	1.14e-07		5.253e-10
rs1689040	12	89978233	T	0.3892	0.3571	0.3797	0.3012	ATP2B1	downstream_gene_variant			0.901	0.867	0.9364	1.11e-07
rs1401982	12	89989599	G	0.3892	0.6419	0.6213	0.6945	ATP2B1	intron_variant			0.9016	0.8675	0.937	1.328e-07
rs11105337	12	89993507	T	0.3765	0.3155	0.1441	0.1138	ATP2B1	intron_variant			0.9012	0.8669	0.9368	1.447e-07
rs2681472	12	90008959	G	0.3774	0.3165	0.1451	0.1138	ATP2B1	intron_variant			0.9008	0.8666	0.9364	1.255e-07
rs2681492	12	90013089	C	0.374	0.3165	0.1461	0.1138	ATP2B1	intron_variant			0.9019	0.8675	0.9377	1.929e-07
rs2070759	12	90017736	G	0.4867	0.5179	0.5606	0.5922	ATP2B1	intron_variant			0.9052	0.8719	0.9398	1.97e-07
rs2681485	12	90025622	G	0.388	0.6409	0.6193	0.696	ATP2B1	intron_variant			0.902	0.8678	0.9374	1.568e-07
rs11105352	12	90026462	A	0.3739	0.3145	0.1441	0.1124	ATP2B1	intron_variant			0.9011	0.8667	0.9368	1.504e-07
rs11105353	12	90026463	A	0.3739	0.3145	0.1441	0.1124	ATP2B1	intron_variant			0.9011	0.8667	0.9368	1.504e-07
rs11105354	12	90026523	G	0.3739	0.3145	0.1441	0.1124	ATP2B1	intron_variant			0.9011	0.8667	0.9368	1.504e-07
rs10858914	12	90031395	C	0.489	0.5218	0.5596	0.5994	ATP2B1	intron_variant			0.9058	0.8725	0.9404	2.318e-07
rs111478946	12	90058842	A	0.3745	0.3135	0.1441	0.1124		intergenic_region	ATP2B1	LINC00936	0.9009	0.8666	0.9366	1.425e-07
rs6538195	12	90062376	A	0.3746	0.3135	0.1441	0.1124		intergenic_region	ATP2B1	LINC00936	0.9008	0.8664	0.9365	1.376e-07
rs11105364	12	90069276	G	0.3746	0.3155	0.1441	0.1124		intergenic_region	ATP2B1	LINC00936	0.9011	0.8668	0.9368	1.53e-07
rs11105365	12	90070823	G	0.397	0.6389	0.6203	0.683		intergenic_region	ATP2B1	LINC00936	0.9006	0.8667	0.9359	9.297e-08
rs73437358	12	90072076	A	0.3746	0.3145	0.1441	0.1124		intergenic_region	ATP2B1	LINC00936	0.9007	0.8664	0.9364	1.344e-07
rs11105368	12	90074441	C	0.375	0.3155	0.1441	0.1124		intergenic_region	ATP2B1	LINC00936	0.9011	0.8667	0.9368	1.498e-07
rs4842675	12	90075243	T	0.3746	0.3155	0.1441	0.1124		intergenic_region	ATP2B1	LINC00936	0.901	0.8666	0.9367	1.467e-07
rs201384010	12	90084104	CT	0.3625	0.3085	0.1551	0.1239		intergenic_region	ATP2B1	LINC00936	0.8989	0.8644	0.9349	1.016e-07
rs1447326810	12	111331794	C	0.1776	0	0	0	CCDC63	intron_variant			0.8805	0.837	0.9263	8.722e-07
rs75295329	12	111344621	T	0.1194	0.12	0	0	MYL2	downstream_gene_variant			0.854	0.8036	0.9076	3.703e-07
rs12227162	12	111367244	T	0.1355	0.1508	0	0		intergenic_region	MYL2	LINC01405	0.8373	0.79	0.8874	2.199e-09
rs2188380	12	111386127	C	0.1401	0.1548	0	0	LOC105369980	downstream_gene_variant			0.8465	0.7994	0.8963	1.149e-08
rs149607519	12	111389437	G	0.1401	0.1558	0	0.0014	LOC105369980	downstream_gene_variant			0.8489	0.8017	0.8989	2.039e-08
rs148177611	12	111390454	T	0.1433	0.1607	0	0	LOC105369980	intron_variant			0.8532	0.8063	0.9029	3.83e-08
rs12229654	12	111414461	G	0.1408	0.1587	0	0		intergenic_region	LOC105369980	CUX2	0.8338	0.7873	0.883	5.253e-10
rs78572043	12	111518493	G	0.1408	0.1577	0	0.0014	CUX2	intron_variant			0.8392	0.7924	0.8888	2.194e-09
rs3809297	12	111609727	T	0.1548	0.1726	0	0.0014	CUX2	intron_variant			0.8628	0.8166	0.9116	1.503e-07
rs79105258	12	111718231	A	0.1823	0.2163	0.001	0.0029	CUX2	intron_variant			0.866	0.8227	0.9115	3.707e-08
rs149212747	12	111836771	AC	0.1724	0.1518	0	0.0043		intergenic_region	FAM109A	SH2B3	0.8598	0.8156	0.9064	2e-08
rs11537471	12	112834586	G	0.2448	0.2817	0	0.0029		intergenic_region	HECTD4	RPL6	0.8734	0.8346	0.9141	5.604e-09
rs34560882	12	113164710	A	0.3722	0.3442	0.3032	0.1686		intergenic_region	MIR1302-1	RPH3A	0.8979	0.8632	0.9339	8.026e-08
rs111321460	17	78290614	C	0.01003	0.001	0	0	RNF213	intron_variant			1.659	1.397	1.97	7.667e-09
rs532400927	17	78334874	T	0.01007	0.001	0.002	0.0029	RNF213	intron_variant			1.709	1.44	2.028	8.109e-10
rs112735431	17	78358945	A	0.01092	0.002	0	0	RNF213	missense_variant			1.706	1.446	2.012	2.382e-10
rs112107108	17	78438765	A	0.01035	0.006	0	0	NPTX1	downstream_gene_variant			1.637	1.382	1.938	1.172e-08
rs1887320	20	10965998	G	0.4776	0.5397	0.4612	0.2637		intergenic_region	LOC101929413	LOC339593	0.8915	0.8589	0.9253	1.446e-09
rs6108787	20	10967214	T	0.4775	0.5387	0.4612	0.2637		intergenic_region	LOC101929413	LOC339593	0.8916	0.859	0.9254	1.497e-09
rs6108784	20	10964366	C	0.462	0.4375	0.4155	0.2363		intergenic_region	LOC101929413	LOC339593	1.11	1.069	1.152	4.234e-08
rs6077991	20	10966334	T	0.2761	0.3254	0.2763	0.1484		intergenic_region	LOC101929413	LOC339593	1.125	1.079	1.173	2.516e-08
rs913220	20	10966476	G	0.4617	0.4692	0.3757	0.2032		intergenic_region	LOC101929413	LOC339593	1.115	1.074	1.157	1.018e-08
rs6108786	20	10967162	A	0.276	0.3244	0.2763	0.1311		intergenic_region	LOC101929413	LOC339593	1.125	1.08	1.173	2.393e-08
rs6077992	20	10967661	C	0.4742	0.4732	0.3767	0.2032		intergenic_region	LOC101929413	LOC339593	1.109	1.069	1.152	4.555e-08
rs1327235	20	10969030	A	0.4667	0.5417	0.4622	0.2637		intergenic_region	LOC101929413	LOC339593	0.8944	0.8617	0.9284	4.468e-09
rs72525425	20	10969095	CTT	0.4743	0.4722	0.3767	0.2032		intergenic_region	LOC101929413	LOC339593	1.11	1.069	1.152	4.339e-08
rs6108789	20	10974785	C	0.4505	0.5665	0.497	0.2738		intergenic_region	LOC101929413	LOC339593	0.8976	0.8647	0.9318	1.483e-08
